# Supplementary material for: Effects of a six-week weighted-implement throwing program on baseball pitching velocity, kinematics, arm stress, and arm range of motion
Source: PeerJ. 2018 Nov 23;6:e6003. doi: 10.7717/peerj.6003 (PMC6254244; doi:10.7717/peerj.6003)
Supplement: Supplemental Information 8 [file peerj-06-6003-s008.zip]

Archive with 203 entries (179 files):
- 6_wk_supplemental_files_addl/C3D Files/
- 6_wk_supplemental_files_addl/C3D Files/Initial/
- 6_wk_supplemental_files_addl/C3D Files/Initial/Athlete 1 76.6 motion throw 1.c3d
- 6_wk_supplemental_files_addl/C3D Files/Initial/Athlete 1 77.6 motion throw 2.c3d
- 6_wk_supplemental_files_addl/C3D Files/Initial/Athlete 1 77.6 motion throw 3.c3d
- 6_wk_supplemental_files_addl/C3D Files/Initial/Athlete 1 model.c3d
- 6_wk_supplemental_files_addl/C3D Files/Initial/Athlete 10 82.6 motion.c3d
- 6_wk_supplemental_files_addl/C3D Files/Initial/Athlete 10 87 motion3.c3d
- 6_wk_supplemental_files_addl/C3D Files/Initial/Athlete 10 87.9 model.c3d
- 6_wk_supplemental_files_addl/C3D Files/Initial/Athlete 10 87.9 motion.c3d
- 6_wk_supplemental_files_addl/C3D Files/Initial/Athlete 11 74.5 motion.c3d
- 6_wk_supplemental_files_addl/C3D Files/Initial/Athlete 11 75.4 motion2.c3d
- 6_wk_supplemental_files_addl/C3D Files/Initial/Athlete 11 77.5 model throw1.c3d
- 6_wk_supplemental_files_addl/C3D Files/Initial/Athlete 11 77.5 motion throw1.c3d
- 6_wk_supplemental_files_addl/C3D Files/Initial/Athlete 12 80.7 motion throw1.c3d
- 6_wk_supplemental_files_addl/C3D Files/Initial/Athlete 12 81.5 motion2.c3d
- 6_wk_supplemental_files_addl/C3D Files/Initial/Athlete 12 81.8 model.c3d
- 6_wk_supplemental_files_addl/C3D Files/Initial/Athlete 12 81.8 motion.c3d
- 6_wk_supplemental_files_addl/C3D Files/Initial/Athlete 13 75 model.c3d
- 6_wk_supplemental_files_addl/C3D Files/Initial/Athlete 13 75 motion.c3d
- 6_wk_supplemental_files_addl/C3D Files/Initial/Athlete 13 76.4 motion.c3d
- 6_wk_supplemental_files_addl/C3D Files/Initial/Athlete 13 77.3 motion.c3d
- 6_wk_supplemental_files_addl/C3D Files/Initial/Athlete 14 69.7 motion.c3d
- 6_wk_supplemental_files_addl/C3D Files/Initial/Athlete 14 71.3 model.c3d
- 6_wk_supplemental_files_addl/C3D Files/Initial/Athlete 14 71.3 motion.c3d
- 6_wk_supplemental_files_addl/C3D Files/Initial/Athlete 14 73 motion.c3d
- 6_wk_supplemental_files_addl/C3D Files/Initial/Athlete 15 76.2 model.c3d
- 6_wk_supplemental_files_addl/C3D Files/Initial/Athlete 15 76.2 motion.c3d
- 6_wk_supplemental_files_addl/C3D Files/Initial/Athlete 15 76.6 motion.c3d
- 6_wk_supplemental_files_addl/C3D Files/Initial/Athlete 15 78.4 motion.c3d
- 6_wk_supplemental_files_addl/C3D Files/Initial/Athlete 16 80.4 model.c3d
- 6_wk_supplemental_files_addl/C3D Files/Initial/Athlete 16 80.4 motion.c3d
- 6_wk_supplemental_files_addl/C3D Files/Initial/Athlete 16 80.5 motion.c3d
- 6_wk_supplemental_files_addl/C3D Files/Initial/Athlete 16 82.6 motion.c3d
- 6_wk_supplemental_files_addl/C3D Files/Initial/Athlete 17 77.6 model.c3d
- 6_wk_supplemental_files_addl/C3D Files/Initial/Athlete 17 77.6 motion.c3d
- 6_wk_supplemental_files_addl/C3D Files/Initial/Athlete 17 78.6 motion.c3d
- 6_wk_supplemental_files_addl/C3D Files/Initial/Athlete 17 78.9 motion.c3d
- 6_wk_supplemental_files_addl/C3D Files/Initial/Athlete 2 82.6 model.c3d
- 6_wk_supplemental_files_addl/C3D Files/Initial/Athlete 2 82.6 motion throw 1.c3d
- 6_wk_supplemental_files_addl/C3D Files/Initial/Athlete 2 83.9 motion throw 2.c3d
- 6_wk_supplemental_files_addl/C3D Files/Initial/Athlete 2 84.1 motion throw 3.c3d
- 6_wk_supplemental_files_addl/C3D Files/Initial/Athlete 3 83.4 model.c3d
- 6_wk_supplemental_files_addl/C3D Files/Initial/Athlete 3 83.4 motion.c3d
- 6_wk_supplemental_files_addl/C3D Files/Initial/Athlete 3 85.2 motion.c3d
- 6_wk_supplemental_files_addl/C3D Files/Initial/Athlete 3 86.1 motion.c3d
- 6_wk_supplemental_files_addl/C3D Files/Initial/Athlete 4 70.1 motion throw 5.c3d
- 6_wk_supplemental_files_addl/C3D Files/Initial/Athlete 4 70.1 motion throw 8.c3d
- 6_wk_supplemental_files_addl/C3D Files/Initial/Athlete 4 70.3 model.c3d
- 6_wk_supplemental_files_addl/C3D Files/Initial/Athlete 4 70.3 motion.c3d
- 6_wk_supplemental_files_addl/C3D Files/Initial/Athlete 5 81.9 model.c3d
- 6_wk_supplemental_files_addl/C3D Files/Initial/Athlete 5 81.9 motion.c3d
- 6_wk_supplemental_files_addl/C3D Files/Initial/Athlete 5 82.5 motion.c3d
- 6_wk_supplemental_files_addl/C3D Files/Initial/Athlete 5 82.7 motion.c3d
- 6_wk_supplemental_files_addl/C3D Files/Initial/Athlete 6 78.7 model.c3d
- 6_wk_supplemental_files_addl/C3D Files/Initial/Athlete 6 78.7 motion.c3d
- 6_wk_supplemental_files_addl/C3D Files/Initial/Athlete 6 79.6 motion.c3d
- 6_wk_supplemental_files_addl/C3D Files/Initial/Athlete 6 80.4 motion.c3d
- 6_wk_supplemental_files_addl/C3D Files/Initial/Athlete 7 72.6 model.c3d
- 6_wk_supplemental_files_addl/C3D Files/Initial/Athlete 7 72.6 motion.c3d
- 6_wk_supplemental_files_addl/C3D Files/Initial/Athlete 7 74 motion.c3d
- 6_wk_supplemental_files_addl/C3D Files/Initial/Athlete 7 75.4 motion.c3d
- 6_wk_supplemental_files_addl/C3D Files/Initial/Athlete 8 79 model.c3d
- 6_wk_supplemental_files_addl/C3D Files/Initial/Athlete 8 79 motion.c3d
- 6_wk_supplemental_files_addl/C3D Files/Initial/Athlete 8 79.1 motion.c3d
- 6_wk_supplemental_files_addl/C3D Files/Initial/Athlete 8 81 motion.c3d
- 6_wk_supplemental_files_addl/C3D Files/Initial/Athlete 9 78.2 motion.c3d
- 6_wk_supplemental_files_addl/C3D Files/Initial/Athlete 9 78.9 motion.c3d
- 6_wk_supplemental_files_addl/C3D Files/Initial/Athlete 9 80.2 model.c3d
- 6_wk_supplemental_files_addl/C3D Files/Initial/Athlete 9 80.2 motion.c3d
- 6_wk_supplemental_files_addl/C3D Files/Post/
- 6_wk_supplemental_files_addl/C3D Files/Post/Athlete 1 81.5 model.c3d
- 6_wk_supplemental_files_addl/C3D Files/Post/Athlete 1 81.5 motion.c3d
- 6_wk_supplemental_files_addl/C3D Files/Post/Athlete 1 82.1 motion.c3d
- 6_wk_supplemental_files_addl/C3D Files/Post/Athlete 1 83.3 motion.c3d
- 6_wk_supplemental_files_addl/C3D Files/Post/Athlete 10 84.3 model.c3d
- 6_wk_supplemental_files_addl/C3D Files/Post/Athlete 10 84.3 motion.c3d
- 6_wk_supplemental_files_addl/C3D Files/Post/Athlete 10 84.5 motion.c3d
- 6_wk_supplemental_files_addl/C3D Files/Post/Athlete 10 84.9 motion.c3d
- 6_wk_supplemental_files_addl/C3D Files/Post/Athlete 11 78.6 motion.c3d
- 6_wk_supplemental_files_addl/C3D Files/Post/Athlete 11 79.3 model throw 1.c3d
- 6_wk_supplemental_files_addl/C3D Files/Post/Athlete 11 79.3 motion throw 1.c3d
- 6_wk_supplemental_files_addl/C3D Files/Post/Athlete 11 79.3 motion throw 2.c3d
- 6_wk_supplemental_files_addl/C3D Files/Post/Athlete 12 76.5 model.c3d
- 6_wk_supplemental_files_addl/C3D Files/Post/Athlete 12 76.5 motion.c3d
- 6_wk_supplemental_files_addl/C3D Files/Post/Athlete 12 77.6 motion.c3d
- 6_wk_supplemental_files_addl/C3D Files/Post/Athlete 12 78.5 motion.c3d
- 6_wk_supplemental_files_addl/C3D Files/Post/Athlete 13 74.4 model.c3d
- 6_wk_supplemental_files_addl/C3D Files/Post/Athlete 13 74.4 motion.c3d
- 6_wk_supplemental_files_addl/C3D Files/Post/Athlete 13 74.9 motion.c3d
- 6_wk_supplemental_files_addl/C3D Files/Post/Athlete 13 75.3 motion.c3d
- 6_wk_supplemental_files_addl/C3D Files/Post/Athlete 14 73.3 model.c3d
- 6_wk_supplemental_files_addl/C3D Files/Post/Athlete 14 73.3 motion.c3d
- 6_wk_supplemental_files_addl/C3D Files/Post/Athlete 14 75.3 motion.c3d
- 6_wk_supplemental_files_addl/C3D Files/Post/Athlete 14 75.5 motion.c3d
- 6_wk_supplemental_files_addl/C3D Files/Post/Athlete 15 71.8 motion2.c3d
- 6_wk_supplemental_files_addl/C3D Files/Post/Athlete 15 72.5 motion2.c3d
- 6_wk_supplemental_files_addl/C3D Files/Post/Athlete 15 72.8 model.c3d
- 6_wk_supplemental_files_addl/C3D Files/Post/Athlete 15 72.8 motion.c3d
- 6_wk_supplemental_files_addl/C3D Files/Post/Athlete 16 81.4 model.c3d
- 6_wk_supplemental_files_addl/C3D Files/Post/Athlete 16 81.4 motion.c3d
- 6_wk_supplemental_files_addl/C3D Files/Post/Athlete 16 81.9 motion.c3d
- 6_wk_supplemental_files_addl/C3D Files/Post/Athlete 16 82.4 motion.c3d
- 6_wk_supplemental_files_addl/C3D Files/Post/Athlete 17 79.8 model.c3d
- 6_wk_supplemental_files_addl/C3D Files/Post/Athlete 17 79.8 motion.c3d
- 6_wk_supplemental_files_addl/C3D Files/Post/Athlete 17 80.1 motion.c3d
- 6_wk_supplemental_files_addl/C3D Files/Post/Athlete 17 80.8 motion.c3d
- 6_wk_supplemental_files_addl/C3D Files/Post/Athlete 2 83.4 model.c3d
- 6_wk_supplemental_files_addl/C3D Files/Post/Athlete 2 83.4 motion.c3d
- 6_wk_supplemental_files_addl/C3D Files/Post/Athlete 2 84.8 motion.c3d
- 6_wk_supplemental_files_addl/C3D Files/Post/Athlete 2 86.1 motion.c3d
- 6_wk_supplemental_files_addl/C3D Files/Post/Athlete 3 84.6 motion.c3d
- 6_wk_supplemental_files_addl/C3D Files/Post/Athlete 3 84.8 motion.c3d
- 6_wk_supplemental_files_addl/C3D Files/Post/Athlete 3 85.2 model.c3d
- 6_wk_supplemental_files_addl/C3D Files/Post/Athlete 3 85.2 motion.c3d
- 6_wk_supplemental_files_addl/C3D Files/Post/Athlete 4 68.9 model.c3d
- 6_wk_supplemental_files_addl/C3D Files/Post/Athlete 4 68.9 motion.c3d
- 6_wk_supplemental_files_addl/C3D Files/Post/Athlete 4 69.4 motion.c3d
- 6_wk_supplemental_files_addl/C3D Files/Post/Athlete 4 69.9 motion.c3d
- 6_wk_supplemental_files_addl/C3D Files/Post/Athlete 5 76.4 motion.c3d
- 6_wk_supplemental_files_addl/C3D Files/Post/Athlete 5 79.3 model.c3d
- 6_wk_supplemental_files_addl/C3D Files/Post/Athlete 5 79.3 motion.c3d
- 6_wk_supplemental_files_addl/C3D Files/Post/Athlete 5 79.6 motion.c3d
- 6_wk_supplemental_files_addl/C3D Files/Post/Athlete 6 81.4 motion.c3d
- 6_wk_supplemental_files_addl/C3D Files/Post/Athlete 6 81.7 motion.c3d
- 6_wk_supplemental_files_addl/C3D Files/Post/Athlete 6 83.1 model.c3d
- 6_wk_supplemental_files_addl/C3D Files/Post/Athlete 6 83.1 motion.c3d
- 6_wk_supplemental_files_addl/C3D Files/Post/Athlete 7 71.8 model.c3d
- 6_wk_supplemental_files_addl/C3D Files/Post/Athlete 7 71.8 motion.c3d
- 6_wk_supplemental_files_addl/C3D Files/Post/Athlete 7 72.8 motion.c3d
- 6_wk_supplemental_files_addl/C3D Files/Post/Athlete 7 72.9 motion.c3d
- 6_wk_supplemental_files_addl/C3D Files/Post/Athlete 8 80.1 model.c3d
- 6_wk_supplemental_files_addl/C3D Files/Post/Athlete 8 80.1 motion.c3d
- 6_wk_supplemental_files_addl/C3D Files/Post/Athlete 8 80.3 motion.c3d
- 6_wk_supplemental_files_addl/C3D Files/Post/Athlete 8 80.7 motion.c3d
- 6_wk_supplemental_files_addl/C3D Files/Post/Athlete 9 75.8 model.c3d
- 6_wk_supplemental_files_addl/C3D Files/Post/Athlete 9 75.8 motion.c3d
- 6_wk_supplemental_files_addl/C3D Files/Post/Athlete 9 76.8 motion.c3d
- 6_wk_supplemental_files_addl/C3D Files/Post/Athlete 9 77.1 motion.c3d
- 6_wk_supplemental_files_addl/Height _ Weight.xlsx
- 6_wk_supplemental_files_addl/ROM Data/
- 6_wk_supplemental_files_addl/ROM Data/Range of Motion.xlsx
- 6_wk_supplemental_files_addl/ROM Data/ttest_rom.txt
- 6_wk_supplemental_files_addl/ROM Data/ttest_rom_dec.txt
- 6_wk_supplemental_files_addl/ROM Data/ttest_rom_inc.txt
- 6_wk_supplemental_files_addl/Technical Data/
- 6_wk_supplemental_files_addl/Technical Data/PeerJ ttest.txt
- 6_wk_supplemental_files_addl/Technical Data/PeerJ ttest_dec.txt
- 6_wk_supplemental_files_addl/Technical Data/PeerJ ttest_inc.txt
- 6_wk_supplemental_files_addl/Training Data/
- 6_wk_supplemental_files_addl/Training Data/Lifting/
- 6_wk_supplemental_files_addl/Training Data/Lifting/Athlete 1/
- 6_wk_supplemental_files_addl/Training Data/Lifting/Athlete 1/Athlete 1_1.xlsx
- 6_wk_supplemental_files_addl/Training Data/Lifting/Athlete 1/Athlete 1_2.xlsx
- 6_wk_supplemental_files_addl/Training Data/Lifting/Athlete 10/
- 6_wk_supplemental_files_addl/Training Data/Lifting/Athlete 10/Athlete 10_1.xlsx
- 6_wk_supplemental_files_addl/Training Data/Lifting/Athlete 10/Athlete 10_2.xlsx
- 6_wk_supplemental_files_addl/Training Data/Lifting/Athlete 11/
- 6_wk_supplemental_files_addl/Training Data/Lifting/Athlete 11/Athlete 11_1.xlsx
- 6_wk_supplemental_files_addl/Training Data/Lifting/Athlete 11/Athlete 11_2.xlsx
- 6_wk_supplemental_files_addl/Training Data/Lifting/Athlete 12/
- 6_wk_supplemental_files_addl/Training Data/Lifting/Athlete 12/Athlete 12_1.xlsx
- 6_wk_supplemental_files_addl/Training Data/Lifting/Athlete 12/Athlete 12_2.xlsx
- 6_wk_supplemental_files_addl/Training Data/Lifting/Athlete 13/
- 6_wk_supplemental_files_addl/Training Data/Lifting/Athlete 13/Athlete 13_1.xlsx
- 6_wk_supplemental_files_addl/Training Data/Lifting/Athlete 13/Athlete 13_2.xlsx
- 6_wk_supplemental_files_addl/Training Data/Lifting/Athlete 14/
- 6_wk_supplemental_files_addl/Training Data/Lifting/Athlete 14/Athlete 14_1.xlsx
- 6_wk_supplemental_files_addl/Training Data/Lifting/Athlete 14/Athlete 14_2.xlsx
- 6_wk_supplemental_files_addl/Training Data/Lifting/Athlete 15/
- 6_wk_supplemental_files_addl/Training Data/Lifting/Athlete 15/Athlete 15_1.xlsx
- 6_wk_supplemental_files_addl/Training Data/Lifting/Athlete 15/Athlete 15_2.xlsx
- 6_wk_supplemental_files_addl/Training Data/Lifting/Athlete 16/
- 6_wk_supplemental_files_addl/Training Data/Lifting/Athlete 16/Athlete 16_1.xlsx
- 6_wk_supplemental_files_addl/Training Data/Lifting/Athlete 16/Athlete 16_2.xlsx
- 6_wk_supplemental_files_addl/Training Data/Lifting/Athlete 17/
- 6_wk_supplemental_files_addl/Training Data/Lifting/Athlete 17/Athlete 17_1.xlsx
- 6_wk_supplemental_files_addl/Training Data/Lifting/Athlete 17/Athlete 17_2.xlsx
- 6_wk_supplemental_files_addl/Training Data/Lifting/Athlete 2/
- 6_wk_supplemental_files_addl/Training Data/Lifting/Athlete 2/Athlete 2_1.xlsx
- 6_wk_supplemental_files_addl/Training Data/Lifting/Athlete 2/Athlete 2_2.xlsx
- 6_wk_supplemental_files_addl/Training Data/Lifting/Athlete 3/
- 6_wk_supplemental_files_addl/Training Data/Lifting/Athlete 3/Athlete 3_1.xlsx
- 6_wk_supplemental_files_addl/Training Data/Lifting/Athlete 3/Athlete 3_2.xlsx
- 6_wk_supplemental_files_addl/Training Data/Lifting/Athlete 4/
- 6_wk_supplemental_files_addl/Training Data/Lifting/Athlete 4/Athlete 4_1.xlsx
- 6_wk_supplemental_files_addl/Training Data/Lifting/Athlete 4/Athlete 4_2.xlsx
- 6_wk_supplemental_files_addl/Training Data/Lifting/Athlete 5/
- 6_wk_supplemental_files_addl/Training Data/Lifting/Athlete 5/Athlete 5_1.xlsx
- 6_wk_supplemental_files_addl/Training Data/Lifting/Athlete 5/Athlete 5_2.xlsx
- 6_wk_supplemental_files_addl/Training Data/Lifting/Athlete 6/
- 6_wk_supplemental_files_addl/Training Data/Lifting/Athlete 6/Athlete 6_1.xlsx
- 6_wk_supplemental_files_addl/Training Data/Lifting/Athlete 6/Athlete 6_2.xlsx
- 6_wk_supplemental_files_addl/Training Data/Lifting/Athlete 7/
- 6_wk_supplemental_files_addl/Training Data/Lifting/Athlete 7/Athlete 7_1.xlsx
- 6_wk_supplemental_files_addl/Training Data/Lifting/Athlete 7/Athlete 7_2.xlsx
- 6_wk_supplemental_files_addl/Training Data/Lifting/Athlete 8/
- 6_wk_supplemental_files_addl/Training Data/Lifting/Athlete 8/Athlete 8_1.xlsx
- 6_wk_supplemental_files_addl/Training Data/Lifting/Athlete 8/Athlete 8_2.xlsx
- 6_wk_supplemental_files_addl/Training Data/Lifting/Athlete 9/
- 6_wk_supplemental_files_addl/Training Data/Lifting/Athlete 9/Athlete 9_1.xlsx
- 6_wk_supplemental_files_addl/Training Data/Lifting/Athlete 9/Athlete 9_2.xlsx
- 6_wk_supplemental_files_addl/Training Data/Throwing.xlsx
