# Supplementary material for: Effects of a six-week weighted-implement throwing program on baseball pitching velocity, kinematics, arm stress, and arm range of motion
Source: PeerJ. 2018 Nov 23;6:e6003. doi: 10.7717/peerj.6003 (PMC6254244; doi:10.7717/peerj.6003)
Supplement: Supplemental Information 8 [file peerj-06-6003-s008.zip › 6_wk_supplemental_files_addl/Height _ Weight.xlsx]

## Sheet: Sheet1
				Pre Measurements		Post Measurements
	Athlete	Age	Throws	CM	KG	CM	KG
	Athlete 1	18	R	180.34	81.6466	180.34	81.6466
	Athlete 2	20	R	185.42	83.0074	185.42	81.6466
	Athlete 3	21	R	182.88	90.7185	182.88	90.7185
	Athlete 4	22	R	180.34	90.7185	180.34	90.7185
	Athlete 5	20	R	180.34	95.2544	180.34	95.2544
	Athlete 6	19	L	182.88	86.1826	182.88	86.1826
	Athlete 7	20	R	185.42	92.9864	185.42	92.9864
	Athlete 8	18	R	182.88	81.6466	182.88	81.6466
	Athlete 9	20	R	180.34	88.4505	180.34	92.9864
	Athlete 10	19	R	185.42	90.7185	185.42	90.7185
	Athlete 11	19	R	195.58	90.7185	195.58	90.7185
	Athlete 12	19	L	175.26	81.6466	175.26	83.9146
	Athlete 13	19	R	190.5	86.1826	190.5	86.1826
	Athlete 14	20	L	187.96	80.7394	187.96	81.6466
	Athlete 15	21	R	185.42	86.1826	185.42	86.1826
	Athlete 16	23	R	190.5	104.326	190.5	104.326
	Athlete 17	20	R	190.5	95.2544	190.5	95.2544
	Averages:	19.8824		184.822	88.6106	184.822	88.9841
				5.04251	6.26862	5.04251	6.23838
