# Supplementary material for: Effects of a six-week weighted-implement throwing program on baseball pitching velocity, kinematics, arm stress, and arm range of motion
Source: PeerJ. 2018 Nov 23;6:e6003. doi: 10.7717/peerj.6003 (PMC6254244; doi:10.7717/peerj.6003)
Supplement: Supplemental Information 8 [file peerj-06-6003-s008.zip › 6_wk_supplemental_files_addl/ROM Data/Range of Motion.xlsx]

## Sheet: Range of Motion
						Pre Measurements						Post Measurements
	Athlete	Throwing Arm	Pre Velo	Post Velo	Change	DOM IR ROM	DOM ER ROM	DOM TROM	NDOM IR ROM	NDOM ER ROM	NDOM TROM	DOM IR ROM	DOM ER ROM	DOM TROM	NDOM IR ROM	NDOM ER ROM	NDOM TROM
	Athlete 1	R	77.2667	82.3	5.03333	54	122	176	74	106	180	58	135	193	97	105	202
	Athlete 2	R	83.5333	84.7667	1.23333	50	114	164	67	104	171	43	111	154	65	96	161
	Athlete 3	R	84.9	85.1333	0.233333	31	157	188	72	94	166	42	139	181	83	104	187
	Athlete 4	R	70.2	69.7	-0.5	62	142	204	66	125	191	78	131	209	103	76	179
	Athlete 5	R	82.3667	78.4333	-3.93333	34	124	158	52	113	165	41	124	165	66	97	163
	Athlete 6	L	79.5667	82.0667	2.5	48	89	137	47	114	161	72	117	189	73	125	198
	Athlete 7	R	74	72.5	-1.5	29	131	160	57	101	158	47	137	184	66	105	171
	Athlete 8	R	79.7	80.3667	0.666667	80	105	185	65	100	165	79	111	190	79	101	180
	Athlete 9	R	78.3333	76.5	-1.83333	56	135	191	84	111	195	62	128	190	89	104	193
	Athlete 10	R	85.8333	84.5667	-1.26667	44	123	167	99	83	182	49	123	172	85	87	172
	Athlete 11	R	81.3333	77.5333	-3.8	60	95	155	65	85	150	53	124	177	82	112	194
	Athlete 12	L	76.2333	74.8667	-1.36667	51	142	193	58	156	214	50	131	181	78	118	196
	Athlete 13	R	75.8	79.0667	3.26667	54	142	196	73	112	185	76	128	204	80	127	207
	Athlete 14	L	71.3333	74.7	3.36667	65	90	155	65	95	160	78	113	191	66	116	182
	Athlete 15	R	77.0667	72.3667	-4.7	65	104	169	65	88	153	72	103	175	74	94	168
	Athlete 16	R	81.1667	81.9	0.733333	50	106	156	44	110	154	44	116	160	72	122	194
	Athlete 17	R	78.3667	80.2333	1.86667	64	148	212	67	116	183	84	128	212	81	125	206
			78.6471	78.6471	0	52.7647	121.706	174.471	65.8824	106.647	172.529	60.4706	123.471	183.941	78.7647	106.706	185.471
			4.39405	4.66957
	Velocity Increase Group
	Athlete	Throwing Arm	Pre Velo	Post Velo	Change	DOM IR ROM	DOM ER ROM	DOM TROM	NDOM IR ROM	NDOM ER ROM	NDOM TROM	DOM IR ROM	DOM ER ROM	DOM TROM	NDOM IR ROM	NDOM ER ROM	NDOM TROM
	Athlete 1	R	77.2667	82.3	5.03333	54	122	176	74	106	180	58	135	193	97	105	202
	Athlete 2	R	83.5333	84.7667	1.23333	50	114	164	67	104	171	43	111	154	65	96	161
	Athlete 3	R	84.9	85.1333	0.233333	31	157	188	72	94	166	42	139	181	83	104	187
	Athlete 6	L	79.5667	82.0667	2.5	48	89	137	47	114	161	72	117	189	73	125	198
	Athlete 8	R	79.7	80.3667	0.666667	80	105	185	65	100	165	79	111	190	79	101	180
	Athlete 13	R	75.8	79.0667	3.26667	54	142	196	73	112	185	76	128	204	80	127	207
	Athlete 14	L	71.3333	74.7	3.36667	65	90	155	65	95	160	78	113	191	66	116	182
	Athlete 16	R	81.1667	81.9	0.733333	50	106	156	44	110	154	44	116	160	72	122	194
	Athlete 17	R	78.3667	80.2333	1.86667	64	148	212	67	116	183	84	128	212	81	125	206
			79.0704	81.1704	2.1	55.1111	119.222	174.333	63.7778	105.667	169.444	64	122	186	77.3333	113.444	190.778
	Velocity Decrease Group
	Athlete	Throwing Arm	Pre Velo	Post Velo	Change	DOM IR ROM	DOM ER ROM	DOM TROM	NDOM IR ROM	NDOM ER ROM	NDOM TROM	DOM IR ROM	DOM ER ROM	DOM TROM	NDOM IR ROM	NDOM ER ROM	NDOM TROM
	Athlete 4	R	70.2	69.7	-0.5	62	142	204	66	125	191	78	131	209	103	76	179
	Athlete 5	R	82.3667	78.4333	-3.93333	34	124	158	52	113	165	41	124	165	66	97	163
	Athlete 7	R	74	72.5	-1.5	29	131	160	57	101	158	47	137	184	66	105	171
	Athlete 9	R	78.3333	76.5	-1.83333	56	135	191	84	111	195	62	128	190	89	104	193
	Athlete 10	R	85.8333	84.5667	-1.26667	44	123	167	99	83	182	49	123	172	85	87	172
	Athlete 11	R	81.3333	77.5333	-3.8	60	95	155	65	85	150	53	124	177	82	112	194
	Athlete 12	L	76.2333	74.8667	-1.36667	51	142	193	58	156	214	50	131	181	78	118	196
	Athlete 15	R	77.0667	72.3667	-4.7	65	104	169	65	88	153	72	103	175	74	94	168
			78.1708	75.8083	-2.3625	50.125	124.5	174.625	68.25	107.75	176	56.5	125.125	181.625	80.375	99.125	179.5
