# Supplementary material for: Effects of a six-week weighted-implement throwing program on baseball pitching velocity, kinematics, arm stress, and arm range of motion
Source: PeerJ. 2018 Nov 23;6:e6003. doi: 10.7717/peerj.6003 (PMC6254244; doi:10.7717/peerj.6003)
Supplement: Supplemental Information 8 [file peerj-06-6003-s008.zip › 6_wk_supplemental_files_addl/ROM Data/ttest_rom.txt]

==============================================================
     Metric    Mean_Pre Mean_Post Stdev_Pre Stdev_Post p_value
--------------------------------------------------------------
7  DOM.IR.ROM   52.765   60.471    13.293     15.416    0.006 
8  DOM.ER.ROM  121.706   123.471   21.109     10.217    0.637 
9  NDOM.IR.ROM  65.882   78.765    13.119     10.837   0.0005 
10 NDOM.ER.ROM 106.647   106.706   17.262     14.386    0.990 
11  DOM.TROM   174.471   183.941   20.670     16.134    0.031 
12  NDOM.TROM  172.529   185.471   17.443     14.820    0.013 
--------------------------------------------------------------
