# Supplementary material for: Effects of a six-week weighted-implement throwing program on baseball pitching velocity, kinematics, arm stress, and arm range of motion
Source: PeerJ. 2018 Nov 23;6:e6003. doi: 10.7717/peerj.6003 (PMC6254244; doi:10.7717/peerj.6003)
Supplement: Supplemental Information 8 [file peerj-06-6003-s008.zip › 6_wk_supplemental_files_addl/ROM Data/ttest_rom_dec.txt]

==============================================================
     Metric    Mean_Pre Mean_Post Stdev_Pre Stdev_Post p_value
--------------------------------------------------------------
7  DOM.IR.ROM   50.125   56.500    13.303     12.950    0.062 
8  DOM.ER.ROM  124.500   125.125   17.146     10.106    0.895 
9  NDOM.IR.ROM  68.250   80.375    15.655     12.363    0.049 
10 NDOM.ER.ROM 107.750   99.125    24.581     13.590    0.360 
11  DOM.TROM   174.625   181.625   18.647     13.416    0.133 
12  NDOM.TROM    176     179.500   23.040     13.082    0.636 
--------------------------------------------------------------
