# Supplementary material for: Effects of a six-week weighted-implement throwing program on baseball pitching velocity, kinematics, arm stress, and arm range of motion
Source: PeerJ. 2018 Nov 23;6:e6003. doi: 10.7717/peerj.6003 (PMC6254244; doi:10.7717/peerj.6003)
Supplement: Supplemental Information 8 [file peerj-06-6003-s008.zip › 6_wk_supplemental_files_addl/ROM Data/ttest_rom_inc.txt]

==============================================================
     Metric    Mean_Pre Mean_Post Stdev_Pre Stdev_Post p_value
--------------------------------------------------------------
7  DOM.IR.ROM   55.111     64      13.615     17.284    0.056 
8  DOM.ER.ROM  119.222     122     24.884     10.689    0.648 
9  NDOM.IR.ROM  63.778   77.333    10.918     9.811     0.005 
10 NDOM.ER.ROM 105.667   113.444    8.062     11.991    0.031 
11  DOM.TROM   174.333     186     23.457     18.788    0.124 
12  NDOM.TROM  169.444   190.778   11.013     14.906    0.002 
--------------------------------------------------------------
