# Supplementary material for: Effects of a six-week weighted-implement throwing program on baseball pitching velocity, kinematics, arm stress, and arm range of motion
Source: PeerJ. 2018 Nov 23;6:e6003. doi: 10.7717/peerj.6003 (PMC6254244; doi:10.7717/peerj.6003)
Supplement: Supplemental Information 8 [file peerj-06-6003-s008.zip › 6_wk_supplemental_files_addl/Technical Data/PeerJ ttest.txt]

=================================================================================
              Metric             Mean_Pre  Mean_Post Stdev_Pre Stdev_Post p_value
---------------------------------------------------------------------------------
4        Elbow_Flexion_FC         90.547    92.600    28.257     20.286    0.651 
5    Shoulder_hor_abduction_fc    43.506    46.330    14.284     17.549    0.407 
6      Shoulder_abduction_fc      82.910    86.003    11.739     12.803    0.163 
7  Shoulder_external_rotation_fc  33.395    29.559    22.652     22.809    0.444 
8       Wrist_extension_fc        20.474    17.801    19.237     19.154    0.221 
9     pelvis_angular_velo_fc      91.802    93.361    10.190     9.116     0.475 
10    pelvis_angular_velo_max     733.073   721.157   103.892   144.660    0.586 
11    torso_angular_velo_max      965.914   997.976   96.088    102.800    0.129 
12 shoulder_angular_velo_int_rot 4,527.090 4,759.487  469.739   542.358    0.013 
13    elbow_angular_velo_ext     2,230.288 2,269.572  227.292   328.111    0.499 
14       Elbow_Flexion_BR         16.015    16.557     5.747     5.672     0.526 
15   Shoulder_hor_abduction_br    -0.222     1.044     6.589     7.401     0.320 
16     Shoulder_abduction_br      95.645    92.652     7.596     5.360     0.041 
17 Shoulder_external_rotation_br  94.852    86.212    14.983     18.442    0.009 
18      Wrist_extension_br         2.104     2.940     7.279     5.456     0.728 
19    pelvis_angular_velo_bc      107.408   106.559    6.955     9.471     0.564 
20         elbow_medial           339.788   350.479   59.658     75.576    0.366 
21          elbow_varus           98.448    98.661    15.812     17.539    0.942 
22       shoulder_anterior        321.860   298.627   196.476   145.525    0.345 
23       shoulder_horz_add        125.718   123.125   39.182     20.006    0.773 
24         shoulder_int           97.796    98.068    15.569     17.733    0.925 
25         shoulder_add           103.220   138.033   39.125     53.329    0.012 
26        elbow_anterior          191.828   159.115   120.184    52.719    0.239 
27       elbow_compression        997.780   968.586   161.045   167.498    0.394 
28         elbow_flexion          28.498    21.424    31.761     14.718    0.424 
29       shoulder_superior        213.234   234.609   66.815     79.756    0.175 
30     shoulder_compression      1,234.833 1,160.642  244.742   217.933    0.072 
31       shoulder_ext_rot         167.850   167.255    9.659     9.152     0.654 
---------------------------------------------------------------------------------
