# Supplementary material for: Effects of a six-week weighted-implement throwing program on baseball pitching velocity, kinematics, arm stress, and arm range of motion
Source: PeerJ. 2018 Nov 23;6:e6003. doi: 10.7717/peerj.6003 (PMC6254244; doi:10.7717/peerj.6003)
Supplement: Supplemental Information 8 [file peerj-06-6003-s008.zip › 6_wk_supplemental_files_addl/Technical Data/PeerJ ttest_dec.txt]

=================================================================================
              Metric             Mean_Pre  Mean_Post Stdev_Pre Stdev_Post p_value
---------------------------------------------------------------------------------
4        Elbow_Flexion_FC         105.647   98.242    18.002     19.642    0.067 
5    Shoulder_hor_abduction_fc    41.140    41.071     9.289     17.420    0.991 
6      Shoulder_abduction_fc      85.026    87.347    14.930     14.461    0.561 
7  Shoulder_external_rotation_fc  41.254    39.191    14.045     23.965    0.779 
8       Wrist_extension_fc        15.332    12.452    16.689     17.722    0.343 
9     pelvis_angular_velo_fc      94.225    91.800     8.535     5.973     0.461 
10    pelvis_angular_velo_max     751.084   720.379   100.332   151.730    0.409 
11    torso_angular_velo_max      955.086   968.163   73.747    116.751    0.685 
12 shoulder_angular_velo_int_rot 4,637.995 4,699.243  493.238   632.849    0.550 
13    elbow_angular_velo_ext     2,302.121 2,181.004  173.020   326.623    0.129 
14       Elbow_Flexion_BR         15.641    16.973     5.820     6.973     0.325 
15   Shoulder_hor_abduction_br     0.377    -0.810     5.768     5.789     0.298 
16     Shoulder_abduction_br      97.857    94.366     7.553     5.013     0.151 
17 Shoulder_external_rotation_br  92.490    85.132    13.962     14.289    0.221 
18      Wrist_extension_br         1.603     1.164     6.567     4.260     0.876 
19    pelvis_angular_velo_bc      109.057   106.862    5.404     7.911     0.315 
20         elbow_medial           330.888   316.851   64.738     75.006    0.332 
21          elbow_varus           94.555    90.096    16.514     18.407    0.191 
22       shoulder_anterior        341.959   301.894   208.752   117.941    0.390 
23       shoulder_horz_add        116.088   116.148   34.917     15.002    0.997 
24         shoulder_int           95.697    89.959    16.717     18.228    0.087 
25         shoulder_add           82.402    119.290   34.492     50.942    0.032 
26        elbow_anterior          181.389   151.102   61.331     56.492    0.011 
27       elbow_compression        973.399   878.755   172.198   114.187    0.030 
28         elbow_flexion          32.033    20.632    17.306     10.902    0.015 
29       shoulder_superior        187.832   185.567   80.719     42.443    0.929 
30     shoulder_compression      1,219.944 1,061.184  288.698   187.719    0.044 
31       shoulder_ext_rot         170.457   167.643    7.776     6.787     0.155 
---------------------------------------------------------------------------------
