# Supplementary material for: Effects of a six-week weighted-implement throwing program on baseball pitching velocity, kinematics, arm stress, and arm range of motion
Source: PeerJ. 2018 Nov 23;6:e6003. doi: 10.7717/peerj.6003 (PMC6254244; doi:10.7717/peerj.6003)
Supplement: Supplemental Information 8 [file peerj-06-6003-s008.zip › 6_wk_supplemental_files_addl/Technical Data/PeerJ ttest_inc.txt]

=================================================================================
              Metric             Mean_Pre  Mean_Post Stdev_Pre Stdev_Post p_value
---------------------------------------------------------------------------------
4        Elbow_Flexion_FC         77.125    87.586    29.709     20.623    0.166 
5    Shoulder_hor_abduction_fc    45.609    51.004    17.945     17.269    0.204 
6      Shoulder_abduction_fc      81.030    84.807     8.490     11.894    0.147 
7  Shoulder_external_rotation_fc  26.409    20.997    27.147     19.045    0.469 
8       Wrist_extension_fc        25.044    22.555    21.130     20.122    0.463 
9     pelvis_angular_velo_fc      89.649    94.749    11.527     11.418    0.076 
10    pelvis_angular_velo_max     717.064   721.849   110.301   147.334    0.862 
11    torso_angular_velo_max      975.540  1,024.477  116.128    86.775    0.101 
12 shoulder_angular_velo_int_rot 4,428.508 4,813.038  452.993   480.639    0.009 
13    elbow_angular_velo_ext     2,166.437 2,348.299  259.583   327.336    0.010 
14       Elbow_Flexion_BR         16.346    16.187     6.014     4.632     0.892 
15   Shoulder_hor_abduction_br    -0.755     2.693     7.552     8.585     0.108 
16     Shoulder_abduction_br      93.678    91.128     7.499     5.471     0.188 
17 Shoulder_external_rotation_br  96.951    87.171    16.368     22.346    0.011 
18      Wrist_extension_br         2.549     4.519     8.232     6.141     0.626 
19    pelvis_angular_velo_bc      105.942   106.289    8.127     11.156    0.871 
20         elbow_medial           347.700   380.370   57.459     66.065    0.063 
21          elbow_varus           101.907   106.275   15.258     13.423    0.359 
22       shoulder_anterior        303.994   295.723   195.736   173.677    0.746 
23       shoulder_horz_add        134.278   129.327   42.762     22.618    0.701 
24         shoulder_int           99.662    105.276   15.230     14.628    0.200 
25         shoulder_add           121.724   154.694   34.668     52.476    0.145 
26        elbow_anterior          201.106   166.238   159.346    51.428    0.517 
27       elbow_compression       1,019.451 1,048.436  157.489   171.639    0.567 
28         elbow_flexion          25.356    22.127    41.616     18.113    0.848 
29       shoulder_superior        235.813   278.203   44.817     81.258    0.034 
30     shoulder_compression      1,248.069 1,249.048  215.523   213.240    0.974 
31       shoulder_ext_rot         165.532   166.910   10.993     11.267    0.445 
---------------------------------------------------------------------------------
