# Supplementary material for: Effects of a six-week weighted-implement throwing program on baseball pitching velocity, kinematics, arm stress, and arm range of motion
Source: PeerJ. 2018 Nov 23;6:e6003. doi: 10.7717/peerj.6003 (PMC6254244; doi:10.7717/peerj.6003)
Supplement: Supplemental Information 8 [file peerj-06-6003-s008.zip › 6_wk_supplemental_files_addl/Training Data/Lifting/Athlete 1/Athlete 1_1.xlsx]

## Sheet: Warm-Up
	Foam Rolling:
	-IT Band/Tensor Fasciae Latae
	-Quads
	-Hip Flexors
	-Hamstrings
	-Adductors
	-Rhomboids
	-Thoracic Extension
	-Lats
	-Pecs
	-Arches of Feet (lax ball)
	-Calves and peroneals (lax ball)
	-Piriformis/Glutes (lax ball)
	-Adductor/Ab Rolling (lax ball)
	-Infraspinatus (lax ball)
	-Pec Rolling on Wall (lax ball)
	- Adductor Rolling on Table w/Med Ball
	-Forearms/Biceps/Triceps w/Stick
	Warm-ups (preferably barefoot):
	Prone Lengthening	8x2s
	Wall Hip Flexor Mob	8/side
	Bench T-Spine Mobs	1x8
	Deep Squat Belly Breathing w/Lat Stretch	20s
	Side-Lying Windmill (move thru upper back, not just shldr)	6/side
	KB Arm Bar	5/side
	Rocking Ankle Mobs	8/side
	Supine Bridge w/Reach	6/side
	Back to Wall Shoulder Flexion	1x8
	Wall Slides w/Overhead Shrug and Lift-off	1x8
	1-leg SLDL Walk	5/side
	Alternating Lateral Lunge Walk	5/side
	Reverse Lunge w/Posterolateral Reach	5/side

## Sheet: Day 1
		A)	Med Ball Work
		B1)	Back Squat
			Date	Week	Sets	Reps	Load			Set 1	Set 2	Set 3	Set 4	Set 5	Set 6
				1	3	5 / 5 / 5	65% / 75% / 85%
				2	3	3 / 3 / 3	70% / 80% / 90%
				3	3	5 / 3 / 1	75% / 85% / 95%
				4	3	5 / 3 / 1	60% / 70% / 80%
		B2)	Prone 1-arm Trap Raise
				Week	Sets	Reps	Rest	Load		Set 1	Set 2	Set 3	Set 4	Set 5	Set 6
				1	3	8/side
				2	3	8/side
				3	3	8/side
				4	3	8/side
		C1)	Deadlift
				Week	Sets	Reps	Load			Set 1	Set 2	Set 3	Set 4	Set 5	Set 6
				1	3	5 / 5 / 5	65% / 75% / 85%
				2	3	3 / 3 / 3	70% / 80% / 90%
				3	3	5 / 3 / 1	75% / 85% / 95%
				4	3	5 / 3 / 1	60% / 70% / 80%
		C2)	Quadraped Extenaion Rotation
				Week	Sets	Reps	Rest	Load		Set 1	Set 2	Set 3	Set 4	Set 5	Set 6
				1	3	8/side				-
				2	3	8/side				-
				3	3	8/side				-
				4	3	8/side				-
		D1)	Feet Elevated Push-up
				Week	Sets	Reps	Rest	Load		Set 1	Set 2	Set 3	Set 4	Set 5	Set 6
				1	3	10				-
				2	3	10				-
				3	3	10				-
				4	3	10				-
		D2)	Trx 1-arm Row w/ Offset KB
				Week	Sets	Reps	Rest	Load		Set 1	Set 2	Set 3	Set 4	Set 5	Set 6
				1	3	10/side				20 lbs
				2	3	10/side				20
				3	3	10/side				20
				4	3	10/side				20
		D3)	Half Kneeling Adductor Mob
				Week	Sets	Reps	Rest	Load		Set 1	Set 2	Set 3	Set 4	Set 5	Set 6
				1	3	8/side				-
				2	3	8/side
				3	3	8/side				-
				4	3	8/side				-
		E)	Repeat Bolded Warm-ups

## Sheet: Day 2
		A)	Trap Bar Jumps			Substituted kettle bell swing (knee)
			Date	Week	Sets	Reps	Rest	Intensity		Working Weight
				1	6	2	60s	1.35+		155
				2	6	2	60s	1.35+		Kettle bell 50 (4 of 10)
				3	6	2	60s	1.35+		KB 55 lb (4 of 10)
				4	3	2	60s	1.35+		165
		B)	Speed Bench
				Week	Sets	Reps	Rest	Intensity		Working Weight
				1	6	2	60s	.8-.9		135
				2	6	2	60s	.8-.9		135
				3	6	2	60s	.8-.9		135
				4	3	2	60s	.8-.0		115
		C1)	Posterior Loaded Bulgarian Split Squat
				Week	Sets	Reps	Rest	Load		Set 1	Set 2	Set 3	Set 4	Set 5	Set 6
				1	3	6/side				55	55	55
				2	3	6/side				65	65	65
				3	3	6/side				75	75	75
				4	3	6/side				75	75	75
		C2)	Incline Bench Row
				Week	Sets	Reps	Rest	Load		Set 1	Set 2	Set 3	Set 4	Set 5	Set 6
				1	3	6				45	55	55
				2	3	6				65	65	65
				3	3	6				65	65	65
				4	3	6				75	75	75
		D1)	Pallof Press
				Week	Sets	Reps	Rest	Load		Set 1	Set 2	Set 3	Set 4	Set 5	Set 6
				1	3	10/side				20	30	35	40
				2	3	10/side				40	40	40	40
				3	3	10/side				45	45	45	45
				4	3	10/side				50	50	50	50
		D2)	Pigeon Pose
				Week	Sets	Reps	Rest	Load		Set 1	Set 2	Set 3	Set 4	Set 5	Set 6
				1	3	8/side				-
				2	3	8/side				-
				3	3	8/side				-
				4	3	8/side				-
		E)	Repeat Bolded Warm-ups

## Sheet: Day 3
		A)	Keiser
		B)	Speed Deadlift
			Date	Week	Sets	Reps	Rest	Intensity		Working Weight
				1	8	2	60s	.8-.9		295
				2	8	2	60s	.8-.9		315
				3	8	2	60s	.8-.9		315
				4	3	2	60s	.8-.9		275
		C1)	DB Incline Bench Press
				Week	Sets	Reps	Rest	Load		Set 1	Set 2	Set 3	Set 4	Set 5	Set 6
				1	3	6				55	65	65
				2	3	6				55	55	55
				3	3	6				65	65	65
				4	3	6				65	65	65
		C2)	Barbell Row
				Week	Sets	Reps	Rest	Load		Set 1	Set 2	Set 3	Set 4	Set 5	Set 6
				1	3	5				155	155	155
				2	3	5				165	165	165
				3	3	5				165	165	165
				4	3	5				165	165	165
		D1)	Supine Barbell Hip Lift
							Tc
				Week	Sets	Reps	Rest	Load		Set 1	Set 2	Set 3	Set 4	Set 5	Set 6
				1	3	6				225	225	225
				2	3	6				225	225	225
				3	3	6				225	225	225
				4	3	6				225	225	225
		D2)	1-arm DB Row
				Week	Sets	Reps	Rest	Load		Set 1	Set 2	Set 3	Set 4	Set 5	Set 6
				1	3	8/side				65	65	65
				2	3	8/side				55	55	55
				3	3	8/side				65	65	65
				4	3	8/side				65	65	65
		D3)	Prone Plate Switches
				Week	Sets	Reps	Rest	Load		Set 1	Set 2	Set 3	Set 4	Set 5	Set 6
				1	3	2x5/side		5lb		-
				2	3	2x5/side		5lb		-
				3	3	2x5/side		5lb		-
				4	3	2x5/side		5lb		-
		F)	Repeat Bolded Warm-ups

## Sheet: Med Ball
	Day 1
	A1) Hookems Med Ball Shotput: 3x4/side, 6lb
	A2) Back to Wall Shoulder Flexion: 3x8 - exhale fully in top position
	B1) Crow Hop to Overhead Med Ball Throw to Wall: 3x3/side, 4lb
	B2) Prone External Rotation: 3x8/side
	Day 2
	A1) Keiser Chop 4x5/side, 30lb on A
	A2) Supine Bridge w/Reach: 3x5/side
	B1) Split-Stance Stand-up Stomp: 3x3/side, 4lb
	B2) Adductor Rolling on Table w/ Med Ball 3x20s/side
