# Supplementary material for: Effects of a six-week weighted-implement throwing program on baseball pitching velocity, kinematics, arm stress, and arm range of motion
Source: PeerJ. 2018 Nov 23;6:e6003. doi: 10.7717/peerj.6003 (PMC6254244; doi:10.7717/peerj.6003)
Supplement: Supplemental Information 8 [file peerj-06-6003-s008.zip › 6_wk_supplemental_files_addl/Training Data/Lifting/Athlete 1/Athlete 1_2.xlsx]

## Sheet: Warm-Up
	Foam Rolling:
	-IT Band/Tensor Fasciae Latae
	-Quads
	-Hip Flexors
	-Hamstrings
	-Adductors
	-Rhomboids
	-Thoracic Extension
	-Lats
	-Pecs
	-Arches of Feet (lax ball)
	-Calves and peroneals (lax ball)
	-Piriformis/Glutes (lax ball)
	-Adductor/Ab Rolling (lax ball)
	-Infraspinatus (lax ball)
	-Pec Rolling on Wall (lax ball)
	- Adductor Rolling on Table w/Med Ball
	-Forearms/Biceps/Triceps w/Stick
	Warm-ups (preferably barefoot):
	Prone Lengthening	8x2s
	Wall Hip Flexor Mob	8/side
	Bench T-Spine Mobs	1x8
	Deep Squat Belly Breathing w/Lat Stretch	20s
	Side-Lying Windmill (move thru upper back, not just shldr)	6/side
	KB Arm Bar	5/side
	Rocking Ankle Mobs	8/side
	Supine Bridge w/Reach	6/side
	Back to Wall Shoulder Flexion	1x8
	Wall Slides w/Overhead Shrug and Lift-off	1x8
	1-leg SLDL Walk	5/side
	Alternating Lateral Lunge Walk	5/side
	Reverse Lunge w/Posterolateral Reach	5/side

## Sheet: Day 1
		A)	Med Ball Work
		B1)	Back Squat
			Date	Week	Sets	Reps	Rest	Load		Set 1	Set 2	Set 3	Set 4	Set 5	Set 6
				1	4	3x2 1x4		80/70		270			235		335
				2	4	3x2 1x4		85/75		285
				3	4	3x2 1x4		90/80		305			270
				4	3	3		65		225
		B2)	Seated Box Junp
				Week	Sets	Reps	Rest	Load		Set 1	Set 2	Set 3	Set 4	Set 5	Set 6
				1	3	4
				2	3	4
				3	3	4				-
				4	3	4				-
		C1)	Pendlay Row
				Week	Sets	Reps	Rest	Load		Set 1	Set 2	Set 3	Set 4	Set 5	Set 6
				1	4	4				185
				2	4	4				205
				3	4	4				185
				4	3	4				205
		C2)	Incline 1-Arm Alternating DB Bench
				Week	Sets	Reps	Rest	Load		Set 1	Set 2	Set 3	Set 4	Set 5	Set 6
				1	3	5				65
				2	3	5				65
				3	3	5				60
				4	3	5				65
		D1)	1-Leg Hip Thrust from Bench
				Week	Sets	Reps	Rest	Load		Set 1	Set 2	Set 3	Set 4	Set 5	Set 6
				1	3	8/side
				2	3	8/side
				3	3	8/side
				4	3	8/side
		D2)	Serratus Wall Slide
				Week	Sets	Reps	Rest	Load		Set 1	Set 2	Set 3	Set 4	Set 5	Set 6
				1	3	8
				2	3	8
				3	3	8
				4	3	8
		E1)	Plank to Downward Dog
				Week	Sets	Reps	Rest	Load		Set 1	Set 2	Set 3	Set 4	Set 5	Set 6
				1	3	8
				2	3	8
				3	3	8
				4	3	8
		E2)	Wall Hip Mobilization
				Week	Sets	Reps	Rest	Load		Set 1	Set 2	Set 3	Set 4	Set 5	Set 6
				1	3	8/side
				2	3	8/side
				3	3	8/side
				4	3	8/side
		F)	Repeat Warm Up Exercises in Bold

## Sheet: Day 2
		A1)	Anterior Loaded Bulgarian Split Squat
			Date	Week	Sets	Reps	Rest	Load		Set 1	Set 2	Set 3	Set 4	Set 5	Set 6
				1	3	5/side				75
				2	3	5/side				75
				3	3	5/side				80
				4	3	5/side				95
		A2)	KB 1-Arm Toe Touch
				Week	Sets	Reps	Rest	Load		Set 1	Set 2	Set 3	Set 4	Set 5	Set 6
				1	3	3/side				35
				2	3	3/side				35
				3	3	3/side				45
				4	3	3/side				45
		B1)	Split Stance Landmine Press
				Week	Sets	Reps	Rest	Load		Set 1	Set 2	Set 3	Set 4	Set 5	Set 6
				1	3	8/side				55	60
				2	3	8/side				60
				3	3	8/side				55
				4	3	8/side				65
		B2)	1-Arm TRX Row w/ KB
				Week	Sets	Reps	Rest	Load		Set 1	Set 2	Set 3	Set 4	Set 5	Set 6
				1	3	8/side				25
				2	3	8/side				20
				3	3	8/side				20
				4	3	8/side				25
		C1)	DB Goblet Slideboard Lateral Lunge
				Week	Sets	Reps	Rest	Load		Set 1	Set 2	Set 3	Set 4	Set 5	Set 6
				1	3	8/side				60
				2	3	8/side				45
				3	3	8/side				50
				4	3	8/side				65
		C2)	Band W's
				Week	Sets	Reps	Rest	Load		Set 1	Set 2	Set 3	Set 4	Set 5	Set 6
				1	3	8				-
				2	3	8				-
				3	3	8				-
				4	3	8				-
		D1)	Wide Stance Anti-Rotation Cable Chop
				Week	Sets	Reps	Rest	Load		Set 1	Set 2	Set 3	Set 4	Set 5	Set 6
				1	3	8/side				35	27.5
				2	3	8/side				30
				3	3	8/side				35
				4	3	8/side				40
		D2)	Banded Clam Shell
				Week	Sets	Reps	Rest	Load		Set 1	Set 2	Set 3	Set 4	Set 5	Set 6
				1	3	8/side				-
				2	3	8/side				-green
				3	3	8/side				-
				4	3	8/side				-
		E)	Repeat Warm Up Exercises in Bold

## Sheet: Day 3
		A)	Med Ball
		B1)	Conventional Deadlift
			Date	Week	Sets	Reps	Rest	Load		Set 1	Set 2	Set 3	Set 4	Set 5	Set 6
				1	4	2		80%		325					405 100%
				2	4	2		85%		345
				3	4	2		90%
				4	3	2		65%		275
		B2)	Heiden w/ ER and Stick
				Week	Sets	Reps	Rest	Load		Set 1	Set 2	Set 3	Set 4	Set 5	Set 6
				1	3	4/side				-
				2	3	4/side				-
				3	3	4/side
				4	3	4/side				-
		C1)	Meadows Row
				Week	Sets	Reps	Rest	Load		Set 1	Set 2	Set 3	Set 4	Set 5	Set 6
				1	4	5/side				50	75
				2	4	5/side				70
				3	4	5/side
				4	3	5/side				75
		C2)	Bodysaw Push Up
				Week	Sets	Reps	Rest	Load		Set 1	Set 2	Set 3	Set 4	Set 5	Set 6
				1	4	4/side				-
				2	4	4/side				-
				3	4	4/side
				4	3	4/side				-
		D1)	DB Reverse Lunge from Defecit
				Week	Sets	Reps	Rest	Load		Set 1	Set 2	Set 3	Set 4	Set 5	Set 6
				1	3	6/side				45
				2	3	6/side				50
				3	3	6/side
				4	3	6/side				70
		D2)	Back to Wall ER Iso Holds
				Week	Sets	Reps	Rest	Load		Set 1	Set 2	Set 3	Set 4	Set 5	Set 6
				1	3	8/side				-
				2	3	8/side				-
				3	3	8/side
				4	3	8/side				-
		E1)	Dead Bug w/ 5lb Weights in Hands
				Week	Sets	Reps	Rest	Load		Set 1	Set 2	Set 3	Set 4	Set 5	Set 6
				1	3	8/side				-
				2	3	8/side				-
				3	3	8/side
				4	3	8/side
		E2)	Adductor Mob
				Week	Sets	Reps	Rest	Load		Set 1	Set 2	Set 3	Set 4	Set 5	Set 6
				1	3	8/side				-
				2	3	8/side				-
				3	3	8/side
				4	3	8/side
		F)	Repeat Warm Up Exercises in Bold

## Sheet: Med BallKeiser
	Day 1
	A1) Hookems Med Ball Shotput: 3x4/side, 6lb
	A2) Side Clams 3x10/side
	B1) Crow Hop to Overhead Med Ball Throw to Wall: 3x3/side, 4lb
	B2) Prone External Rotation: 3x8/side
	Day 3
	A1) Keiser Chop @ 50lbs 3x2 /side
	A2) Supine Bridge w/Reach: 3x5/side
	B1) Keiser Chop @ 30lbs 3x2 /side
	B2) Adductor Rolling on Table w/ Med Ball 3x20s/side
