# Supplementary material for: Effects of a six-week weighted-implement throwing program on baseball pitching velocity, kinematics, arm stress, and arm range of motion
Source: PeerJ. 2018 Nov 23;6:e6003. doi: 10.7717/peerj.6003 (PMC6254244; doi:10.7717/peerj.6003)
Supplement: Supplemental Information 8 [file peerj-06-6003-s008.zip › 6_wk_supplemental_files_addl/Training Data/Lifting/Athlete 10/Athlete 10_2.xlsx]

## Sheet: Warm-Up
	Foam Rolling:
	-IT Band/Tensor Fasciae Latae
	-Quads
	-Hip Flexors
	-Hamstrings
	-Adductors
	-Rhomboids
	-Thoracic Extension
	-Lats
	-Pecs
	-Arches of Feet (lax ball)
	-Calves and peroneals (lax ball)
	-Piriformis/Glutes (lax ball)
	-Adductor/Ab Rolling (lax ball)
	-Infraspinatus (lax ball)
	-Pec Rolling on Wall (lax ball)
	- Adductor Rolling on Table w/Med Ball
	-Forearms/Biceps/Triceps w/Stick
	Warm-ups (preferably barefoot):
	Pigeon Pose	x5 breaths /side
	Prone Lengthening	x6
	Half Kneeling Glute Pulse	x20s /side
	Deep Squat Lat Stretch w/ Belly Breathing	x5 breaths
	Side Lying Windmill	x8 /side
	90/90 Hip Flow Mobility	x5 /side
	Quadruped Extension Rotation	x8 /side
	Knee Pull to Reverse Lunge	x5 /side
	Forearm Wall Slides at 135 Degrees	x8
	Alternating Lateral Lunge	x5 /side
	Serratus Upward Jab	x6 /side
	Reverse Lunge w/Posterolateral Reach	5/side

## Sheet: Day 1
		A)	Med Ball Work
		B1)	KB Goblet Squat
			Date	Week	Sets	Reps	Rest	Load		Set 1	Set 2	Set 3	Set 4	Set 5	Set 6
				1	4	8
				2	4	8
				3	4	8
				4	3	8
		B2)	Prone 1-arm Trap Raise
				Week	Sets	Reps	Rest	Load		Set 1	Set 2	Set 3	Set 4	Set 5	Set 6
				1	3	8/side
				2	3	8/side
				3	3	8/side
				4	3	8/side
		C1)	Bench Press
				Week	Sets	Reps	Rest	Load		Set 1	Set 2	Set 3	Set 4	Set 5	Set 6
				1	4	3
				2	4	3
				3	4	3
				4	3	3
		C2)	Yoga Plex
				Week	Sets	Reps	Rest	Load		Set 1	Set 2	Set 3	Set 4	Set 5	Set 6
				1	3	5/side
				2	3	5/side
				3	3	5/side
				4	3	5/side
		D1)	Half Kneeling Landmine Press
				Week	Sets	Reps	Rest	Load		Set 1	Set 2	Set 3	Set 4	Set 5	Set 6
				1	3	8/side
				2	3	8/side
				3	3	8/side
				4	3	8/side
		D2)	Reverse Lunge To A Deficit
				Week	Sets	Reps	Rest	Load		Set 1	Set 2	Set 3	Set 4	Set 5	Set 6
				1	3	6/side
				2	3	6/side
				3	3	6/side
				4	3	6/side
		E1)	Reverse Crunch w/ Foam Roller and Med Ball
				Week	Sets	Reps	Rest	Load		Set 1	Set 2	Set 3	Set 4	Set 5	Set 6
				1	3	8
				2	3	8
				3	3	8
				4	3	8
		E2)	Side Lying Windmill
				Week	Sets	Reps	Rest	Load		Set 1	Set 2	Set 3	Set 4	Set 5	Set 6
				1	3	8/side
				2	3	8/side
				3	3	8/side
				4	3	8/side
		F)	Repeat Bolded Warm-ups

## Sheet: Day 2
		A1)	TRX Split Squat
			Date	Week	Sets	Reps	Rest	Load		Set 1	Set 2	Set 3	Set 4	Set 5	Set 6
				1	4	6/side
				2	4	6/side
				3	4	6/side
				4	3	6/side
		A2)	Prone Abduction from Table
				Week	Sets	Reps	Rest	Load		Set 1	Set 2	Set 3	Set 4	Set 5	Set 6
				1	3	8/side
				2	3	8/side
				3	3	8/side
				4	3	8/side
		B1)	1-arm DB Incline Bench
				Week	Sets	Reps	Rest	Load		Set 1	Set 2	Set 3	Set 4	Set 5	Set 6
				1	3	6/side
				2	3	6/side
				3	3	6/side
				4	3	6/side
		B2)	1-arm DB Row
				Week	Sets	Reps	Rest	Load		Set 1	Set 2	Set 3	Set 4	Set 5	Set 6
				1	3	8/side
				2	3	8/side
				3	3	8/side
				4	3	8/side
		C1)	DB RDL
				Week	Sets	Reps	Rest	Load		Set 1	Set 2	Set 3	Set 4	Set 5	Set 6
				1	3	8
				2	3	8
				3	3	8
				4	3	8
		C2)	Half Kneeling Cable Row
				Week	Sets	Reps	Rest	Load		Set 1	Set 2	Set 3	Set 4	Set 5	Set 6
				1	3	8/side
				2	3	8/side
				3	3	8/side
				4	3	8/side
		D1)	Wide stance Anti Rotation Chop
				Week	Sets	Reps	Rest	Load		Set 1	Set 2	Set 3	Set 4	Set 5	Set 6
				1	3	8/side
				2	3	8/side
				3	3	8/side
				4	3	8/side
		D2)	Banded Hip Flexor Mob
				Week	Sets	Reps	Rest	Load		Set 1	Set 2	Set 3	Set 4	Set 5	Set 6
				1	3	8/side
				2	3	8/side
				3	3	8/side
				4	3	8/side
		E)	Repeat Bolded Warm-ups

## Sheet: Day 3
		A)	Med Ball or Keiser
		B1)	KB Swings
			Date	Week	Sets	Reps	Rest	Load		Set 1	Set 2	Set 3	Set 4	Set 5	Set 6
				1	4	8
				2	4	8
				3	4	8
				4	3	8
		B2)	Prone 1-arm Trap Raise
				Week	Sets	Reps	Rest	Load		Set 1	Set 2	Set 3	Set 4	Set 5	Set 6
				1	3	8/side
				2	3	8/side
				3	3	8/side
				4	3	8/side
		C1)	Barbell Row
				Week	Sets	Reps	Rest	Load		Set 1	Set 2	Set 3	Set 4	Set 5	Set 6
				1	4	5
				2	4	5
				3	4	5
				4	3	5
		C2)	Glute Ham Raise
			*5s eccentric
				Week	Sets	Reps	Rest	Load		Set 1	Set 2	Set 3	Set 4	Set 5	Set 6
				1	3	10
				2	3	10
				3	3	10
				4	3	10
		D1)	Incline Bench Row
				Week	Sets	Reps	Rest	Load		Set 1	Set 2	Set 3	Set 4	Set 5	Set 6
				1	3	8
				2	3	8
				3	3	8
				4	3	8
		D2)	1-Leg Supine Hip Lift From Bench
				Week	Sets	Reps	Rest	Load		Set 1	Set 2	Set 3	Set 4	Set 5	Set 6
				1	3	10/side
				2	3	10/side
				3	3	10/side
				4	3	10/side
		E1)	Ab Wheel Rollout
				Week	Sets	Reps	Rest	Load		Set 1	Set 2	Set 3	Set 4	Set 5	Set 6
				1	3	10
				2	3	10
				3	3	10
				4	3	10
		E2)	Adductor Rolling on Bench
				Week	Sets	Reps	Rest	Load		Set 1	Set 2	Set 3	Set 4	Set 5	Set 6
				1	3	8/side
				2	3	8/side
				3	3	8/side
				4	3	8/side
		F)	Repeat Bolded Warm-ups

## Sheet: Med Ball
	Day 1
	A1) Hookems Med Ball Shotput: 3x4/side, 6lb
	A2) Back to Wall Shoulder Flexion: 3x8 - exhale fully in top position
	B1) Crow Hop to Overhead Med Ball Throw to Wall: 3x3/side, 4lb
	B2) Prone External Rotation: 3x8/side
	Day 2
	A1) Step-Back Rotational Med Ball Scoop Toss: 3x5/side, 8lb
	A2) Supine Bridge w/Reach: 3x5/side
	B1) Split-Stance Stand-up Stomp: 3x3/side, 4lb
	B2) Glute March 3x8/side
