# Supplementary material for: Effects of a six-week weighted-implement throwing program on baseball pitching velocity, kinematics, arm stress, and arm range of motion
Source: PeerJ. 2018 Nov 23;6:e6003. doi: 10.7717/peerj.6003 (PMC6254244; doi:10.7717/peerj.6003)
Supplement: Supplemental Information 8 [file peerj-06-6003-s008.zip › 6_wk_supplemental_files_addl/Training Data/Lifting/Athlete 11/Athlete 11_1.xlsx]

## Sheet: Warm-Up
	Foam Rolling:
	-IT Band/Tensor Fasciae Latae
	-Quads
	-Hip Flexors
	-Hamstrings
	-Adductors
	-Rhomboids
	-Thoracic Extension
	-Lats
	-Pecs
	-Arches of Feet (lax ball)
	-Calves and peroneals (lax ball)
	-Piriformis/Glutes (lax ball)
	-Adductor/Ab Rolling (lax ball)
	-Infraspinatus (lax ball)
	-Pec Rolling on Wall (lax ball)
	- Adductor Rolling on Table w/Med Ball
	-Forearms/Biceps/Triceps w/Stick
	Warm-ups (preferably barefoot):
	Supported Left Pec Stretch - hold left rib cage down	20s
	Wall Hip Flexor Mobs	8/side
	Yoga Plex	5/side
	Deep Squat Belly Breathing w/Lat Stretch	20s
	Seated Scapular Wall Slides	1x8
	Birddogs	6/side
	Wide Stance Adductor Mob w/ Rotation	6/side
	Bowler Squats	8/side
	Wall Ankle Mobs	8/side
	Glute Wall March Iso Holds	2x5s/side
	1-leg SLDL Walk	5/side
	Lateral Lunge w/ Overhead Reach	5/side

## Sheet: Day 1
		A)	Med Ball Work
		B1)	Back Squat
			Date	Week	Sets	Reps	Rest	Load		Set 1	Set 2	Set 3	Set 4	Set 5	Set 6
				1	4	2x3, 2x5
				2	4	2x3, 2x5
				3	4	2x3, 2x5
				4	3	3
		B2)	Half Kneeling Cable ER
				Week	Sets	Reps	Rest	Load		Set 1	Set 2	Set 3	Set 4	Set 5	Set 6
				1	3	8/side
				2	3	8/side
				3	3	8/side
				4	3	8/side
		C1)	Swiss Bar Bench Press
				Week	Sets	Reps	Rest	Load		Set 1	Set 2	Set 3	Set 4	Set 5	Set 6
				1	4	2x3, 2x5
				2	4	2x3, 2x5
				3	4	2x3, 2x5
				4	3	3
		C2)	Prone Low Trap Activation
				Week	Sets	Reps	Rest	Load		Set 1	Set 2	Set 3	Set 4	Set 5	Set 6
				1	3	8
				2	3	8
				3	3	8
				4	3	8
		D1)	Split Stance Landmine Press
				Week	Sets	Reps	Rest	Load		Set 1	Set 2	Set 3	Set 4	Set 5	Set 6
				1	3	8/side
				2	3	8/side
				3	3	8/side
				4	3	8/side
		D2)	DB Reverse Lunge
				Week	Sets	Reps	Rest	Load		Set 1	Set 2	Set 3	Set 4	Set 5	Set 6
				1	3	6/side
				2	3	6/side
				3	3	6/side
				4	3	6/side
		E1)	Ab Wheel Rollout
				Week	Sets	Reps	Rest	Load		Set 1	Set 2	Set 3	Set 4	Set 5	Set 6
				1	3	10
				2	3	10
				3	3	10
				4	3	10
		E2)	Supine Shoulder Flexion on Peanut
				Week	Sets	Reps	Rest	Load		Set 1	Set 2	Set 3	Set 4	Set 5	Set 6
				1	3	8
				2	3	8
				3	3	8
				4	3	8
		F)	Repeat Bolded Warm-ups

## Sheet: Day 2
		A1)	Posterior Bulgarian Split Squat
			Date	Week	Sets	Reps	Rest	Load		Set 1	Set 2	Set 3	Set 4	Set 5	Set 6
				1	3	6/side
				2	3	6/side
				3	3	6/side
				4	3	6/side
		A2)	Quadruped Extension Rotation
				Week	Sets	Reps	Rest	Load		Set 1	Set 2	Set 3	Set 4	Set 5	Set 6
				1	3	8/side
				2	3	8/side
				3	3	8/side
				4	3	8/side
		B1)	1-Arm DB Incline Bench
				Week	Sets	Reps	Rest	Load		Set 1	Set 2	Set 3	Set 4	Set 5	Set 6
				1	3	6/side
				2	3	6/side
				3	3	6/side
				4	3	6/side
		B2)	Adductor Mob
				Week	Sets	Reps	Rest	Load		Set 1	Set 2	Set 3	Set 4	Set 5	Set 6
				1	3	8/side
				2	3	8/side
				3	3	8/side
				4	3	8/side
		C1)	DB Incline Bencch Row
				Week	Sets	Reps	Rest	Load		Set 1	Set 2	Set 3	Set 4	Set 5	Set 6
				1	3	8
				2	3	8
				3	3	8
				4	3	8
		C2)	Barbell RDL
				Week	Sets	Reps	Rest	Load		Set 1	Set 2	Set 3	Set 4	Set 5	Set 6
				1	3	6
				2	3	6
				3	3	6
				4	3	6
		D1)	Meadows Row
				Week	Sets	Reps	Rest	Load		Set 1	Set 2	Set 3	Set 4	Set 5	Set 6
				1	3	8/side
				2	3	8/side
				3	3	8/side
				4	3	8/side
		D2)	Cable Pallof Press ISO hold
				Week	Sets	Reps	Rest	Load		Set 1	Set 2	Set 3	Set 4	Set 5	Set 6
				1	3	15s
				2	3	15s
				3	3	15s
				4	3	15s
		E)	Repeat Bolded Warm-ups

## Sheet: Day 3
		A)	Med Ball
		B1)	Deadlift
			Date	Week	Sets	Reps	Rest	Load		Set 1	Set 2	Set 3	Set 4	Set 5	Set 6
				1	4	2x3, 2x5
				2	4	2x3, 2x5
				3	4	2x3, 2x5
				4	3	3
		B2)	Prone 1-arm Trap Raise
				Week	Sets	Reps	Rest	Load		Set 1	Set 2	Set 3	Set 4	Set 5	Set 6
				1	3	8/side
				2	3	8/side
				3	3	8/side
				4	3	8/side
		C1)	Barbell Row
				Week	Sets	Reps	Rest	Load		Set 1	Set 2	Set 3	Set 4	Set 5	Set 6
				1	3	6
				2	3	6
				3	3	6
				4	3	6
		C2)	Serratus Wall-Slides
				Week	Sets	Reps	Rest	Load		Set 1	Set 2	Set 3	Set 4	Set 5	Set 6
				1	3	8
				2	3	8
				3	3	8
				4	3	8
		D1)	Barbell Supine Hip Lift
				Week	Sets	Reps	Rest	Load		Set 1	Set 2	Set 3	Set 4	Set 5	Set 6
				1	3	6
				2	3	6
				3	3	6
				4	3	6
		D2)	1-arm DB Row
				Week	Sets	Reps	Rest	Load		Set 1	Set 2	Set 3	Set 4	Set 5	Set 6
				1	3	10/side
				2	3	10/side
				3	3	10/side
				4	3	10/side
		E1)	Reverse Crunch w/ Foam Roller and Med Ball
				Week	Sets	Reps	Rest	Load		Set 1	Set 2	Set 3	Set 4	Set 5	Set 6
				1	3	8
				2	3	8
				3	3	8
				4	3	8
		E2)	KB Goblet Lateral Lunge
				Week	Sets	Reps	Rest	Load		Set 1	Set 2	Set 3	Set 4	Set 5	Set 6
				1	2	10/side
				2	2	10/side
				3	2	10/side
				4	2	10/side
		F)	Repeat Bolded Warm-ups

## Sheet: Med Ball
	Day 1
	A1) Figure 8 Med Ball Shotput: 3x5/side, 6lb
	A2) Forearm Wall Slides at 135 degrees: 3x8
	B1) Recoiled Rollover Stomps to Floor: 3x4/side, 12lb
	B2) Table Adductor Dips: 2x8/side
	Day 2
	A1) Drop Lunge to Rotational Med Ball Scoop Toss: 4x5/side, 8lb
	A2) Glute Wall March Iso Holds: 3x10s/side
	B1) Split-Stance Recoiled Rollover Throw to Wall: 3x3/side, 4lb
	B2) Kneeling Glute Mobs: 3x8/side
