# Supplementary material for: Effects of a six-week weighted-implement throwing program on baseball pitching velocity, kinematics, arm stress, and arm range of motion
Source: PeerJ. 2018 Nov 23;6:e6003. doi: 10.7717/peerj.6003 (PMC6254244; doi:10.7717/peerj.6003)
Supplement: Supplemental Information 8 [file peerj-06-6003-s008.zip › 6_wk_supplemental_files_addl/Training Data/Lifting/Athlete 12/Athlete 12_1.xlsx]

## Sheet: Warm Up
	Foam Rolling:
	-IT Band/Tensor Fasciae Latae
	-Quads
	-Hip Flexors
	-Hamstrings
	-Adductors
	-Rhomboids
	-Thoracic Extension
	-Lats
	-Pecs
	-Arches of Feet (lax ball)
	-Calves and peroneals (lax ball)
	-Piriformis/Glutes (lax ball)
	-Adductor/Ab Rolling (lax ball)
	-Infraspinatus (lax ball)
	-Pec Rolling on Wall (lax ball)
	- Adductor Rolling on Table w/Med Ball
	-Forearms/Biceps/Triceps w/Stick
	Warm-ups (preferably barefoot):
	Left-Stance Toe Touch w/Toe Lift & Med Ball	1x8
	All Fours PRI Belly Breathing	5 breaths
	Bench T-Spine Mobs	1x8
	Deep Squat Belly Breathing w/Lat Stretch	20s
	Side-Lying Windmill (move thru upper back, not just shldr)	6/side
	Rocking Ankle Mobs	8/side
	Supine Bridge w/Reach	6/side
	Back to Wall Shoulder Flexion	1x8
	90/90 Seated Rotations	5/side
	Wall Slides w/Overhead Shrug and Lift-off	1x8
	1-leg SLDL Walk	5/side
	Alternating Lateral Lunge Walk	5/side
	Reverse Lunge w/Posterolateral Reach	5/side

## Sheet: Day 1
		A)	Med Ball Work
		B1)	Front Squat
			Date	Week	Sets	Reps	Load			Set 1	Set 2	Set 3	Set 4	Set 5	Set 6
				1	3	5/5/5+	65% / 75% / 85%			135	155	155
				2	3	3/3/3+	70% / 80% / 90%
				3	3	5/3/1+	75% / 85% / 95%			185	205	225
				4	3	3 (easy)	65%
		B2)	Prone Trap Raise
				Week	Sets	Reps	Rest	Load		Set 1	Set 2	Set 3	Set 4	Set 5	Set 6
				1	3	8 /side				5	5	5
				2	3	8 /side
				3	3	8 /side
				4	3	8 /side
		C1)	Conventional Deadlift
				Week	Sets	Reps	Rest	Load		Set 1	Set 2	Set 3	Set 4	Set 5	Set 6
				1	4	3		75%
				2	4	3		80%
				3	4	3		85%
				4	3	3 (easy)		60%
		C2)	Quadruped Extension Rotation
				Week	Sets	Reps	Rest	Load		Set 1	Set 2	Set 3	Set 4	Set 5	Set 6
				1	3	6 /side
				2	3	6 /side
				3	3	6 /side
				4	3	6 /side
		D1)	DB Bench Press
				Week	Sets	Reps	Rest	Load		Set 1	Set 2	Set 3	Set 4	Set 5	Set 6
				1	4	5
				2	4	5
				3	4	5
				4	3	5
		D2)	Standing 1-Arm Cable Row
				Week	Sets	Reps	Rest	Load		Set 1	Set 2	Set 3	Set 4	Set 5	Set 6
				1	3	8 /side
				2	3	8 /side
				3	3	8 /side
				4	3	8 /side
		E1)	Prone Plate Switch
				Week	Sets	Reps	Rest	Load		Set 1	Set 2	Set 3	Set 4	Set 5	Set 6
				1	3	8 /side
				2	3	8 /side
				3	3	8 /side
				4	3	8 /side
		E2)	Adductor Mob
				Week	Sets	Reps	Rest	Load		Set 1	Set 2	Set 3	Set 4	Set 5	Set 6
				1	3	8 /side
				2	3	8 /side
				3	3	8 /side
				4	3	8 /side
		F)	Repeat Warm Up Exercises in Bold

## Sheet: Day 2
		A1)	Anterior Loaded Bulgarian Split Squat
			Date	Week	Sets	Reps	Rest	Load		Set 1	Set 2	Set 3	Set 4	Set 5	Set 6
				1	4	6 /side
				2	4	6 /side
				3	4	6 /side
				4	3	6 /side
		A2)	Prone Abduction
				Week	Sets	Reps	Rest	Load		Set 1	Set 2	Set 3	Set 4	Set 5	Set 6
				1	3	8 /side
				2	3	8 /side
				3	3	8 /side
				4	3	8 /side
		B1)	Half Kneeling Landmine Press
				Week	Sets	Reps	Rest	Load		Set 1	Set 2	Set 3	Set 4	Set 5	Set 6
				1	3	8 /side
				2	3	8 /side
				3	3	8 /side
				4	3	8 /side
		B2)	TRX Y's
				Week	Sets	Reps	Rest	Load		Set 1	Set 2	Set 3	Set 4	Set 5	Set 6
				1	3	8
				2	3	8
				3	3	8
				4	3	8
		C1)	DB Goblet Lateral Lunge
				Week	Sets	Reps	Rest	Load		Set 1	Set 2	Set 3	Set 4	Set 5	Set 6
				1	3	8 /side
				2	3	8 /side
				3	3	8 /side
				4	3	8 /side
		C2)	Forearm Slides at 135 Degrees
				Week	Sets	Reps	Rest	Load		Set 1	Set 2	Set 3	Set 4	Set 5	Set 6
				1	3	8
				2	3	8
				3	3	8
				4	3	8
		D1)	Standing Pallof Press
				Week	Sets	Reps	Rest	Load		Set 1	Set 2	Set 3	Set 4	Set 5	Set 6
				1	3	10 /side
				2	3	10 /side
				3	3	10 /side
				4	3	10 /side
		D2)	Back to Wall ER Iso-Holds
				Week	Sets	Reps	Rest	Load		Set 1	Set 2	Set 3	Set 4	Set 5	Set 6
				1	3	8 /side
				2	3	8 /side
				3	3	8 /side
				4	3	8 /side
		E)	Repeat Warm Up Exercises in Bold

## Sheet: Day 3
		A)	Med Ball Work
		B1)	Trap Bar Deadlift
			Date	Week	Sets	Reps	Rest	Load		Set 1	Set 2	Set 3	Set 4	Set 5	Set 6
			6/9/17	1	3	5/5/5+	65% / 75% / 85%
			6/16/17	2	3	3/3/3+	70% / 80% / 90%
				3	3	5/3/1+	75% / 85% / 95%
				4	3	3 (easy)	65%
		B2)	Bench T-Spine Mob
				Week	Sets	Reps	Rest	Load		Set 1	Set 2	Set 3	Set 4	Set 5	Set 6
				1	3	8
				2	3	8
				3	3	8
				4	3	8
		C1)	Back Squat
				Week	Sets	Reps	Rest	Load		Set 1	Set 2	Set 3	Set 4	Set 5	Set 6
				1	4	3		75%
				2	4	3		80%
				3	4	3		85%
				4	3	3 (easy)		60%
		C2)	Half Kneeling Banded Horizontal Abduction
				Week	Sets	Reps	Rest	Load		Set 1	Set 2	Set 3	Set 4	Set 5	Set 6
				1	3	6 /side
				2	3	6 /side
				3	3	6 /side
				4	3	6 /side
		D1)	1-Arm DB Row
				Week	Sets	Reps	Rest	Load		Set 1	Set 2	Set 3	Set 4	Set 5	Set 6
				1	4	6 /side
				2	4	6 /side
				3	4	6 /side
				4	3	6 /side
		D2)	Yoga Push Up
				Week	Sets	Reps	Rest	Load		Set 1	Set 2	Set 3	Set 4	Set 5	Set 6
				1	3	8
				2	3	8
				3	3	8
				4	3	8
		E2)	Dead Bug
				Week	Sets	Reps	Rest	Load		Set 1	Set 2	Set 3	Set 4	Set 5	Set 6
				1	3	8 /side
				2	3	8 /side
				3	3	8 /side
				4	3	8 /side
		E3)	Band W's
				Week	Sets	Reps	Rest	Load		Set 1	Set 2	Set 3	Set 4	Set 5	Set 6
				1	3	8
				2	3	8
				3	3	8
				4	3	8
		F)	Repeat Warm Up Exercises in Bold

## Sheet: Med Ball
	Day 1
	A1) Step-Back Rotational Med Ball Shotput: 4x4/side, 8lb
	A2) Table Adductor Dips: 3x8/side
	B1) Split-Stance OH Throw to Wall: 3x3/side, 6lb
	B2) Broad Jump 3x4
	Day 3
	A1) Hot-Feet Rotational Med Ball Scoop Toss: 4x4/side, 8lb
	A2) Lateral Skater Jumps 4x4 /side
	B1) Overhead Med Ball Slam: 3x8, 12lb
	B2) Triceps Rolling w/ the Stick 2x15s /side
