# Supplementary material for: Effects of a six-week weighted-implement throwing program on baseball pitching velocity, kinematics, arm stress, and arm range of motion
Source: PeerJ. 2018 Nov 23;6:e6003. doi: 10.7717/peerj.6003 (PMC6254244; doi:10.7717/peerj.6003)
Supplement: Supplemental Information 8 [file peerj-06-6003-s008.zip › 6_wk_supplemental_files_addl/Training Data/Lifting/Athlete 12/Athlete 12_2.xlsx]

## Sheet: Warm-Up
	Foam Rolling:
	-IT Band/Tensor Fasciae Latae
	-Quads
	-Hip Flexors
	-Hamstrings
	-Adductors
	-Rhomboids
	-Thoracic Extension
	-Lats
	-Pecs
	-Arches of Feet (lax ball)
	-Calves and peroneals (lax ball)
	-Piriformis/Glutes (lax ball)
	-Adductor/Ab Rolling (lax ball)
	-Infraspinatus (lax ball)
	-Pec Rolling on Wall (lax ball)
	- Adductor Rolling on Table w/Med Ball
	-Forearms/Biceps/Triceps w/Stick
	Warm-ups (preferably barefoot):
	90/90 Hip Lift w/ Breathing	x5 breaths
	Bench T-Spine Mobs	1x8
	Deep Squat Lat Stretch w/ Belly Breathing	x5 breaths
	Side Lying Windmill	6/side
	3-Way Wall Ankle Mob	x5 each
	1-Leg Supine Bridge	x6/side
	Supine Shoulder Flexion on Double Tennis Ball	x6/side
	Shin Box	x5/side
	1-Arm Wall Slide w/ Lift Off	x6/side
	Cradle Walk to Forward Lunge	x5/side
	Alternating Latearl Lunge w/ OH Reach	x5/side
	Squat to Stand w/ Reach	x5/side

## Sheet: Day 1
		A)	Med Ball Work
		B1)	Back Squat
			Date	Week	Sets	Reps	Load			Set 1	Set 2	Set 3	Set 4	Set 5	Set 6
				1	4	3x2 1x4	80% / 70%			285	285	285	235
				2	4	3x2 1x4	85% / 75%			285	305	305	245
				3	4	3x2 1x4	90% / 80%			305	315	315	285
				4	3	3 (easy)	65%
		B2)	Half Kneeling Banded Horizontal Abduction
				Week	Sets	Reps	Rest	Load		Set 1	Set 2	Set 3	Set 4	Set 5	Set 6
				1	3	8 /side
				2	3	8 /side
				3	3	8 /side
				4	3	8 /side
		C)	Deadlift for Speed
				Week	Sets	Reps	Rest	Load		Set 1	Set 2	Set 3	Set 4	Set 5	Set 6
				1	6	2	60s	.8-.9		225
				2	6	2	60s	.8-.9		225
				3	6	2	60s	.8-.9
				4	3	2	60s	.8-.9
		D1)	1-Arm Alternating DB Bench
				Week	Sets	Reps	Rest	Load		Set 1	Set 2	Set 3	Set 4	Set 5	Set 6
				1	4	5/side				45	55	65	65
				2	4	5/side				50	60	70	70
				3	4	5/side
				4	3	5/side
		D2)	Meadows Row
				Week	Sets	Reps	Rest	Load		Set 1	Set 2	Set 3	Set 4	Set 5	Set 6
				1	4	6/side				45	45	45	45
				2	4	6/side
				3	4	6/side
				4	3	6/side
		E1)	Ab Wheel Rollout
				Week	Sets	Reps	Rest	Load		Set 1	Set 2	Set 3	Set 4	Set 5	Set 6
				1	3	8
				2	3	8
				3	3	8
				4	3	8
		E2)	Half Kneeling Glute Pulse
				Week	Sets	Reps	Rest	Load		Set 1	Set 2	Set 3	Set 4	Set 5	Set 6
				1	3	20s /side
				2	3	20s /side
				3	3	20s /side
				4	3	20s /side
		E3)	Band W's
				Week	Sets	Reps	Rest	Load		Set 1	Set 2	Set 3	Set 4	Set 5	Set 6
				1	3	8
				2	3	8
				3	3	8
				4	3	8
		F)	Repeat Warm Up Exercises in Bold

## Sheet: Day 2
		A)	Speed Bench
			Date	Week	Sets	Reps	Rest	Load		Set 1	Set 2	Set 3	Set 4	Set 5	Set 6
				1	6	2	60s	.8-.9		35	35	40	40
				2	6	2	60s	.8-.9
				3	6	2	60s	.8-.9
				4	3	2	60s	.8-.9
		B1)	Posterior Loaded Bulgarian Split Squat
				Week	Sets	Reps	Rest	Load		Set 1	Set 2	Set 3	Set 4	Set 5	Set 6
				1	4	5/side				135	185	185	225
				2	4	5/side
				3	4	5/side
				4	3	5/side
		B2)	Heiden w/ ER and Stick
				Week	Sets	Reps	Rest	Load		Set 1	Set 2	Set 3	Set 4	Set 5	Set 6
				1	3	4/side
				2	3	4/side
				3	3	4/side
				4	3	4/side
		C1)	Split Stance Landmine Press
				Week	Sets	Reps	Rest	Load		Set 1	Set 2	Set 3	Set 4	Set 5	Set 6
				1	3	8/side				35	35	35	45
				2	3	8/side
				3	3	8/side
				4	3	8/side
		C2)	DB Goblet Slideboard Lateral Lunge
				Week	Sets	Reps	Rest	Load		Set 1	Set 2	Set 3	Set 4	Set 5	Set 6
				1	3	8 /side				35	35	35	35
				2	3	8 /side
				3	3	8 /side
				4	3	8 /side
		D1)	Wide Stance Anti-Rotation Cable Chop
				Week	Sets	Reps	Rest	Load		Set 1	Set 2	Set 3	Set 4	Set 5	Set 6
				1	3	8/side				35	35	35
				2	3	8/side
				3	3	8/side
				4	3	8/side
		D2)	Banded Clam Shell
				Week	Sets	Reps	Rest	Load		Set 1	Set 2	Set 3	Set 4	Set 5	Set 6
				1	3	8/side
				2	3	8/side
				3	3	8/side
				4	3	8/side
		E)	Repeat Warm Up Exercises in Bold

## Sheet: Day 3
		A)	Med Ball Work
		B1)	Trap Bar Deadlift
			Date	Week	Sets	Reps	Load			Set 1	Set 2	Set 3	Set 4	Set 5	Set 6
				1	5	3	75%			225	225	225	225	225
				2	5	3	80%
				3	5	3	85%
				4	3	3 (easy)	70%
		B2)	T-Spine Reach and Rotate
				Week	Sets	Reps	Rest	Load		Set 1	Set 2	Set 3	Set 4	Set 5	Set 6
				1	3	5/side
				2	3	5/side
				3	3	5/side
				4	3	5/side
		C)	Speed Squat
				Week	Sets	Reps	Rest	Load		Set 1	Set 2	Set 3	Set 4	Set 5	Set 6
				1	6	2	60s	.8-.9		185	225	225	225	225	225
				2	6	2	60s	.8-.9
				3	6	2	60s	.8-.9
				4	3	2	60s	.8-.9
		D1)	Pendlay Row
				Week	Sets	Reps	Rest	Load		Set 1	Set 2	Set 3	Set 4	Set 5	Set 6
				1	4	5				25	25	35	35	35
				2	4	5		I
				3	4	5
				4	3	5
		D2)	Band Resisted Push Up
				Week	Sets	Reps	Rest	Load		Set 1	Set 2	Set 3	Set 4	Set 5	Set 6
				1	4	5
				2	4	5
				3	4	5
				4	3	5
		E1)	Bear Crawl
				Week	Sets	Reps	Rest	Load		Set 1	Set 2	Set 3	Set 4	Set 5	Set 6
				1	3	8/side
				2	3	8/side
				3	3	8/side
				4	3	8/side
		E2)	Half Kneeling Adductor Dip
				Week	Sets	Reps	Rest	Load		Set 1	Set 2	Set 3	Set 4	Set 5	Set 6
				1	3	8 /side
				2	3	8 /side
				3	3	8 /side
				4	3	8 /side
		E3)	Half Kneeling Cable ER - Scapular Plane
				Week	Sets	Reps	Rest	Load		Set 1	Set 2	Set 3	Set 4	Set 5	Set 6
				1	3	8/side
				2	3	8/side
				3	3	8/side
				4	3	8/side
		F)	Repeat Warm Up Exercises in Bold

## Sheet: Med Ball
	Day 1
	A1) Hookems Med Ball Shotput: 3x4/side, 6lb
	A2) Side Clams 3x10/side
	B1) Crow Hop to Overhead Med Ball Throw to Wall: 3x3/side, 4lb
	B2) Prone External Rotation: 3x8/side
	Day 3
	A1) Step-Back Rotational Med Ball Scoop Toss: 3x5/side, 8lb
	A2) Supine Bridge w/Reach: 3x5/side
	B1) Split-Stance Stand-up Stomp: 3x3/side, 4lb
	B2) Adductor Rolling on Table w/ Med Ball 3x20s/side
