# Supplementary material for: Effects of a six-week weighted-implement throwing program on baseball pitching velocity, kinematics, arm stress, and arm range of motion
Source: PeerJ. 2018 Nov 23;6:e6003. doi: 10.7717/peerj.6003 (PMC6254244; doi:10.7717/peerj.6003)
Supplement: Supplemental Information 8 [file peerj-06-6003-s008.zip › 6_wk_supplemental_files_addl/Training Data/Lifting/Athlete 13/Athlete 13_1.xlsx]

## Sheet: Warm-Up
	Foam Rolling:
	-IT Band/Tensor Fasciae Latae
	-Quads
	-Hip Flexors
	-Hamstrings
	-Adductors
	-Rhomboids
	-Thoracic Extension
	-Lats
	-Pecs
	-Arches of Feet (lax ball)
	-Calves and peroneals (lax ball)
	-Piriformis/Glutes (lax ball)
	-Adductor/Ab Rolling (lax ball)
	-Infraspinatus (lax ball)
	-Pec Rolling on Wall (lax ball)
	- Adductor Rolling on Table w/Med Ball
	-Forearms/Biceps/Triceps w/Stick
	Warm-ups (preferably barefoot):
	Left-Stance Toe Touch w/Toe Lift & Med Ball	x8
	Pigeon Pose	x5 breaths /side
	Quadruped Extension Rotation	x8 /side
	Deep Squat Belly Breathing w/Lat Stretch	x5 breaths
	Side-Lying Windmill (move thru upper back, not just shldr)	x8 /side
	90/90 Seated Rotation	x5 /side
	Rocking Ankle Mobs	x8 /side
	Supine Bridge w/ March	x5 /side
	Banded Face Pulls	x8
	Forearm Slides at 135 Degrees	x8
	1-leg SLDL Walk	x5 /side
	Lateral Lunge w/ OH Reach	x5 /side
	Reverse Lunge w/Posterolateral Reach	x5 /side

## Sheet: Day 1
		A)	Med Ball Work
		B1)	Front Squat
			Date	Week	Sets	Reps	Rest	Load		Set 1	Set 2	Set 3	Set 4	Set 5	Set 6
				1	3	5/5/5+		65/75/85
				2	3	3/3/3+		70/80/90
				3	3	5/3/1+		75/85/95
				4	3	3 (easy)		65
		B2)	Prone Trap Raise
				Week	Sets	Reps	Rest	Load		Set 1	Set 2	Set 3	Set 4	Set 5	Set 6
				1	3	8
				2	3	8
				3	3	8
				4	3	8
		C)	Deadlift for Speed
				Week	Sets	Reps	Rest	Load		Set 1	Set 2	Set 3	Set 4	Set 5	Set 6
				1	6	2	60s	0.8-0.9
				2	6	2	60s	0.8-0.9
				3	6	2	60s	0.8-0.9
				4	3	2	60s	0.8-0.9
		D1)	1-Arm Alternating DB Bench
				Week	Sets	Reps	Rest	Load		Set 1	Set 2	Set 3	Set 4	Set 5	Set 6
				1	4	6 /side
				2	4	6 /side
				3	4	6 /side
				4	3	6 /side
		D2)	Standing 1-Arm Cable Row
				Week	Sets	Reps	Rest	Load		Set 1	Set 2	Set 3	Set 4	Set 5	Set 6
				1	3	8 /side
				2	3	8 /side
				3	3	8 /side
				4	3	8 /side
		E1)	Reverse Crunches w/ Foam Roller and Med Ball
				Week	Sets	Reps	Rest	Load		Set 1	Set 2	Set 3	Set 4	Set 5	Set 6
				1	3	8
				2	3	8
				3	3	8
				4	3	8
		E2)	Adductor Mob
				Week	Sets	Reps	Rest	Load		Set 1	Set 2	Set 3	Set 4	Set 5	Set 6
				1	3	8 /side
				2	3	8 /side
				3	3	8 /side
				4	3	8 /side
		E3)	1-Arm Wall Slide w/ Foam Roller
				Week	Sets	Reps	Rest	Load		Set 1	Set 2	Set 3	Set 4	Set 5	Set 6
				1	3	6 /side
				2	3	6 /side
				3	3	6 /side
				4	3	6 /side
		F)	Repeat Warm Up Exercises in Bold

## Sheet: Day 2
		A1)	Dumbbell Bulgarian Split Squats
			Date	Week	Sets	Reps	Rest	Load		Set 1	Set 2	Set 3	Set 4	Set 5	Set 6
				1	4	5 /side
				2	4	5 /side
				3	4	5 /side
				4	3	5 /side
		A2)	Half Kneeling Horizontal Abduction w/ Press
				Week	Sets	Reps	Rest	Load		Set 1	Set 2	Set 3	Set 4	Set 5	Set 6
				1	3	6 /side
				2	3	6 /side
				3	3	6 /side
				4	3	6 /side
		B1)	Split Stance Landmine Press
				Week	Sets	Reps	Rest	Load		Set 1	Set 2	Set 3	Set 4	Set 5	Set 6
				1	3	8 /side
				2	3	8 /side
				3	3	8 /side
				4	3	8 /side
		B2)	Suspension Trainer Y's
				Week	Sets	Reps	Rest	Load		Set 1	Set 2	Set 3	Set 4	Set 5	Set 6
				1	3	8
				2	3	8
				3	3	8
				4	3	8
		C1)	DB Slideboard Reverse Lunge
				Week	Sets	Reps	Rest	Load		Set 1	Set 2	Set 3	Set 4	Set 5	Set 6
				1	3	8 /side
				2	3	8 /side
				3	3	8 /side
				4	3	8 /side
		C2)	Serratus Upward Jab
				Week	Sets	Reps	Rest	Load		Set 1	Set 2	Set 3	Set 4	Set 5	Set 6
				1	3	6 /side
				2	3	6 /side
				3	3	6 /side
				4	3	6 /side
		D1)	Standing Pallof Press
				Week	Sets	Reps	Rest	Load		Set 1	Set 2	Set 3	Set 4	Set 5	Set 6
				1	3	10 /side
				2	3	10 /side
				3	3	10 /side
				4	3	10 /side
		D2)	Banded Clam Shell
				Week	Sets	Reps	Rest	Load		Set 1	Set 2	Set 3	Set 4	Set 5	Set 6
				1	3	6 /side
				2	3	6 /side
				3	3	6 /side
				4	3	6 /side
		E)	Repeat Warm Up Exercises in Bold

## Sheet: Day 3
		A1)	Trap Bar Deadlift
			Date	Week	Sets	Reps	Rest	Load		Set 1	Set 2	Set 3	Set 4	Set 5	Set 6
				1	3	5/5/5+		65/75/85
				2	3	3/3/3+		70/80/90
				3	3	5/3/1+		75/85/95
				4	3	3 (easy)		65
		A2)	Bench T-Spine Mob
				Week	Sets	Reps	Rest	Load		Set 1	Set 2	Set 3	Set 4	Set 5	Set 6
				1	3	8 /side
				2	3	8 /side
				3	3	8 /side
				4	3	8 /side
		C)	Speed Squat
				Week	Sets	Reps	Rest	Load		Set 1	Set 2	Set 3	Set 4	Set 5	Set 6
				1	6	2	60s	0.8-0.9
				2	6	2	60s	0.8-0.9
				3	6	2	60s	0.8-0.9
				4	3	2	60s	0.8-0.9
		D1)	3-Point 1-Arm DB Row
				Week	Sets	Reps	Rest	Load		Set 1	Set 2	Set 3	Set 4	Set 5	Set 6
				1	4	6 /side
				2	4	6 /side
				3	4	6 /side
				4	3	6 /side
		D2)	Yoga Push Up
				Week	Sets	Reps	Rest	Load		Set 1	Set 2	Set 3	Set 4	Set 5	Set 6
				1	3	8
				2	3	8
				3	3	8
				4	3	8
		E1)	Dead Bug
				Week	Sets	Reps	Rest	Load		Set 1	Set 2	Set 3	Set 4	Set 5	Set 6
				1	3	8 /side
				2	3	8 /side
				3	3	8 /side
				4	3	8 /side
		E2)	Half Kneeling Glute Pulse
				Week	Sets	Reps	Rest	Load		Set 1	Set 2	Set 3	Set 4	Set 5	Set 6
				1	3	30s /side
				2	3	30s /side
				3	3	30s /side
				4	3	30s /side
		E3)	KB Arm Bar
				Week	Sets	Reps	Rest	Load		Set 1	Set 2	Set 3	Set 4	Set 5	Set 6
				1	3	3 /side
				2	3	3 /side
				3	3	3 /side
				4	3	3 /side
		F)	Repeat Warm Up Exercises in Bold

## Sheet: Med Ball
	Day 1
	A1) Step-Back Rotational Med Ball Shotput: 4x4/side, 8lb
	A2) Table Adductor Dips: 3x8/side
	B1) Split-Stance OH Throw to Wall: 3x3/side, 6lb
	B2) Broad Jump 3x4
	Day 3
	A1) Hot-Feet Rotational Med Ball Scoop Toss: 4x4/side, 8lb
	A2) Lateral Skater Jumps 4x4 /side
	B1) Overhead Med Ball Slam: 3x8, 12lb
	B2) Triceps Rolling w/ the Stick 2x15s /side
