# Supplementary material for: Effects of a six-week weighted-implement throwing program on baseball pitching velocity, kinematics, arm stress, and arm range of motion
Source: PeerJ. 2018 Nov 23;6:e6003. doi: 10.7717/peerj.6003 (PMC6254244; doi:10.7717/peerj.6003)
Supplement: Supplemental Information 8 [file peerj-06-6003-s008.zip › 6_wk_supplemental_files_addl/Training Data/Lifting/Athlete 13/Athlete 13_2.xlsx]

## Sheet: Warm-Up
	Foam Rolling:
	-IT Band/Tensor Fasciae Latae
	-Quads
	-Hip Flexors
	-Hamstrings
	-Adductors
	-Rhomboids
	-Thoracic Extension
	-Lats
	-Pecs
	-Arches of Feet (lax ball)
	-Calves and peroneals (lax ball)
	-Piriformis/Glutes (lax ball)
	-Adductor/Ab Rolling (lax ball)
	-Infraspinatus (lax ball)
	-Pec Rolling on Wall (lax ball)
	- Adductor Rolling on Table w/Med Ball
	-Forearms/Biceps/Triceps w/Stick
	Warm-ups (preferably barefoot):
	Plank to Downward Dgo	x6
	Half Kneeling Glute Pulse	8/side
	KB Arm Bar	6side
	Supine Hip Lift w/ Reach	8/side
	Shin Box	5/side
	Adductor Mob w/ Rotation	8/side
	Wall Ankle Mobs	8/side
	Seated Wallslides	x8
	Cradle Walk w/ Forward Lunge	5/side
	Pull Back Butt Kick to Lunge w/ OH reach	5/side
	Turkish Get-up	3/side

## Sheet: Day 1
		A)	Med Ball Work
		B1)	Front Squat
			*rest 2 min before performing heidens
			Date	Week	Sets	Reps	Rest	Load		Set 1	Set 2	Set 3	Set 4	Set 5	Set 6
				1	4	3
				2	4	3
				3	4	2
				4	3	3 (easy)
		B2)	Heidens
				Week	Sets	Reps	Rest	Load		Set 1	Set 2	Set 3	Set 4	Set 5	Set 6
				1	4	5/side
				2	4	5/side
				3	4	5/side
				4	3	5/side
		C1)	Alternate Arm DB Bench Press
				Week	Sets	Reps	Rest	Load		Set 1	Set 2	Set 3	Set 4	Set 5	Set 6
				1	3	6/side
				2	3	6/side
				3	3	6/side
				4	3	6/side
		C2)	Prone 1-arm Trap Raise
				Week	Sets	Reps	Rest	Load		Set 1	Set 2	Set 3	Set 4	Set 5	Set 6
				1	3	8/side
				2	3	8/side
				3	3	8/side
				4	3	8/side
		D1)	DB Goblet Lateral Lunge
				Week	Sets	Reps	Rest	Load		Set 1	Set 2	Set 3	Set 4	Set 5	Set 6
				1	3	6/side
				2	3	6/side
				3	3	6/side
				4	3	6/side
		D2)	Reverse Crunch w/ Dead Bug
				Week	Sets	Reps	Rest	Load		Set 1	Set 2	Set 3	Set 4	Set 5	Set 6
				1	3	8/side
				2	3	8/side
				3	3	8/side
				4	3	8/side
		D3)	Supine Hip Lift w/ Band
				Week	Sets	Reps	Rest	Load		Set 1	Set 2	Set 3	Set 4	Set 5	Set 6
				1	3	10/side
				2	3	10/side
				3	3	10/side
				4	3	10/side
		E)	Repeat Bolded Warm-ups

## Sheet: Day 2
		A1)	Anterior Loaded Bulgarian Split Squat
			Date	Week	Sets	Reps	Rest	Load		Set 1	Set 2	Set 3	Set 4	Set 5	Set 6
				1	4	3/side
				2	4	3/side
				3	4	3/side
				4	3	3/side
		A2)	Serratus Wallslides
				Week	Sets	Reps	Rest	Load		Set 1	Set 2	Set 3	Set 4	Set 5	Set 6
				1	3	8
				2	3	8
				3	3	8
				4	3	8
		B1)	1-arm DB Incline Bench Press
				Week	Sets	Reps	Rest	Load		Set 1	Set 2	Set 3	Set 4	Set 5	Set 6
				1	3	6/side
				2	3	6/side
				3	3	6/side
				4	3	6/side
		B2)	Bench T-Spine Mobs
				Week	Sets	Reps	Rest	Load		Set 1	Set 2	Set 3	Set 4	Set 5	Set 6
				1	3	8
				2	3	8
				3	3	8
				4	3	8
		C1)	Wide Stance Anti-Rotation Chop
				Week	Sets	Reps	Rest	Load		Set 1	Set 2	Set 3	Set 4	Set 5	Set 6
				1	3	10/side
				2	3	10/side
				3	3	10/side
				4	3	10/side
		C2)	Split Stance Low Cable Row
				Week	Sets	Reps	Rest	Load		Set 1	Set 2	Set 3	Set 4	Set 5	Set 6
				1	3	8/side
				2	3	8/side
				3	3	8/side
				4	3	8/side
		C3)	Yoga Push-up
				Week	Sets	Reps	Rest	Load		Set 1	Set 2	Set 3	Set 4	Set 5	Set 6
				1	3	10
				2	3	10
				3	3	10
				4	3	10
		D)	Repeat Bolded Warm-ups

## Sheet: Day 3
		A)	Med Ball or Keiser
		B1)	Deadlift
			Date	Week	Sets	Reps	Rest	Load		Set 1	Set 2	Set 3	Set 4	Set 5	Set 6
				1	4	4
				2	4	4
				3	4	4
				4	3	4
		B2)	Broad Jump
				Week	Sets	Reps	Rest	Intensity		Set 1	Set 2	Set 3	Set 4	Set 5	Set 6
				1	3	4
				2	3	4
				3	3	4
				4	3	4
		C1)	KB Swings
				Week	Sets	Reps	Rest	Load		Set 1	Set 2	Set 3	Set 4	Set 5	Set 6
				1	3	8
				2	3	8
				3	3	8
				4	3	8
		C2)	1-arm Barbell Row
				Week	Sets	Reps	Rest	Load		Set 1	Set 2	Set 3	Set 4	Set 5	Set 6
				1	3	8/side
				2	3	8/side
				3	3	8/side
				4	3	8/side
		D1)	1-Leg Hip lift From Bench
				Week	Sets	Reps	Rest	Load		Set 1	Set 2	Set 3	Set 4	Set 5	Set 6
				1	3	10
				2	3	10
				3	3	10
				4	3	10
		D2)	AB Wheel rollout
				Week	Sets	Reps	Rest	Load		Set 1	Set 2	Set 3	Set 4	Set 5	Set 6
				1	3	10
				2	3	10
				3	3	10
				4	3	10
		D3)	1-arm DB Row
				Week	Sets	Reps	Rest	Load		Set 1	Set 2	Set 3	Set 4	Set 5	Set 6
				1	3	6/side
				2	3	6/side
				3	3	6/side
				4	3	6/side
		E)	Repeat Bolded Warm-ups

## Sheet: Med Ball
	Day 1
	A1) Hot Feet Med Ball Scoop Toss 3x4/side 6lb
	A2) Table Adductor Dips 3x8/side
	B2) Split Stance Stand-up Stomps 3x3/side 4lb
	B2) KB Same Side Toe Touch 3x5/side
	Day 3
	A1) Step Behind Med Ball Shotput 3x2/side 10lb
	A2) Step Behind Med Ball Shotput 3x2/side 6lb
	A3) Squat to Stand w/ Reach 3x6/side
