# Supplementary material for: Effects of a six-week weighted-implement throwing program on baseball pitching velocity, kinematics, arm stress, and arm range of motion
Source: PeerJ. 2018 Nov 23;6:e6003. doi: 10.7717/peerj.6003 (PMC6254244; doi:10.7717/peerj.6003)
Supplement: Supplemental Information 8 [file peerj-06-6003-s008.zip › 6_wk_supplemental_files_addl/Training Data/Lifting/Athlete 14/Athlete 14_2.xlsx]

## Sheet: Warm-Up
	Foam Rolling:
	-IT Band/Tensor Fasciae Latae
	-Quads
	-Hip Flexors
	-Hamstrings
	-Adductors
	-Rhomboids
	-Thoracic Extension
	-Lats
	-Pecs
	-Arches of Feet (lax ball)
	-Calves and peroneals (lax ball)
	-Piriformis/Glutes (lax ball)
	-Adductor/Ab Rolling (lax ball)
	-Infraspinatus (lax ball)
	-Pec Rolling on Wall (lax ball)
	- Adductor Rolling on Table w/Med Ball
	-Forearms/Biceps/Triceps w/Stick
	Warm-ups (preferably barefoot):
	Banded Hip Flexor Mob	8/side
	Seated 90/90 Rotations	5/side
	Deep Squat Lat Stretch w/ Belly Breathing	5 breaths
	Dead Bug	6/side
	1-Leg Supine Bridge	6/side
	Rocking Ankle Mob	8/side
	Serratus Wall Slide	1x8
	Low Mid Trap Activation	1x8
	Pull Back Butt Kick to Forward Lunge	5/side
	Heiden w/ ER and Stick	4/side
	Side Lying Windmill	8/side

## Sheet: Day 1
		A)	Med Ball Work
		B1)	Back Squat
			Date	Week	Sets	Reps	Load			Set 1	Set 2	Set 3	Set 4	Set 5	Set 6
				1	4	3x2 1x4	80% / 70%			255	255	255	225
				2	4	3x2 1x4	85% / 75%			275	275	275	255
				3	5	4x2 1x4	90% / 80%			295	295	295	295	265
				4	3	3 (easy)	65%			215	215	215
		B2)	Half Kneeling Banded Horizontal Abduction w/ Press
				Week	Sets	Reps	Rest	Load		Set 1	Set 2	Set 3	Set 4	Set 5	Set 6
				1	3	6/side
				2	3	6/side
				3	3	6/side
				4	3	6/side
		C1)	DB Bench Press
				Week	Sets	Reps	Rest	Load		Set 1	Set 2	Set 3	Set 4	Set 5	Set 6
				1	4	5				45	45	55	55
				2	4	5				45	55	55	55
				3	4	5				45	45	55	55
				4	3	5				45	45	45
		C2)	3-Point DB Row
				Week	Sets	Reps	Rest	Load		Set 1	Set 2	Set 3	Set 4	Set 5	Set 6
				1	4	5/side				55	65	65	75
				2	4	5/side				55	65	75	75
				3	4	5/side				65	65	75	75
				4	3	5/side				55	65	65
		D1)	Barbell Hip Thrust from Bench
				Week	Sets	Reps	Rest	Load		Set 1	Set 2	Set 3	Set 4	Set 5	Set 6
				1	4	8				185	185	185	185
				2	4	8				185	185	185	185
				3	4	8				185	185	185	185
				4	3	8
		D2)	Back to Wall ER Iso Holds
				Week	Sets	Reps	Rest	Load		Set 1	Set 2	Set 3	Set 4	Set 5	Set 6
				1	3	8/side
				2	3	8/side
				3	3	8/side
				4	3	8/side
		E1)	Ab Wheel Rollout
				Week	Sets	Reps	Rest	Load		Set 1	Set 2	Set 3	Set 4	Set 5	Set 6
				1	3	8
				2	3	8
				3	3	8
				4	3	8
		E2)	Half Kneeling Glute Pulse
				Week	Sets	Reps	Rest	Load		Set 1	Set 2	Set 3	Set 4	Set 5	Set 6
				1	3	20s /side
				2	3	20s /side
				3	3	20s /side
				4	3	20s /side
		F)	Repeat Warm Up Exercises in Bold

## Sheet: Day 2
		A)	Speed Squat
			Date	Week	Sets	Reps	Rest	Load		Set 1	Set 2	Set 3	Set 4	Set 5	Set 6
				1	6	2	60s	.8-.9		185	185	185	185	185	185
				2	6	2	60s	.8-.9		195	195	195	195	195	195
				3	6	2	60s	.8-.9		195	195	195	195	195	195
				4	3	2	60s	.8-.9		195	195	195
		B)	Speed Bench
				Week	Sets	Reps	Rest	Load		Set 1	Set 2	Set 3	Set 4	Set 5	Set 6
				1	6	2	60s	.8-.9		95	95	95	95	95	95
				2	6	2	60s	.8-.9		115	115	115	115	115	115
				3	6	2	60s	.8-.9		115	115	115	115	115	115
				4	3	2	60s	.8-.9		115	115	115
		C)	Trap Bar Jumps
				Week	Sets	Reps	Rest	Load		Set 1	Set 2	Set 3	Set 4	Set 5	Set 6
				1	6	2	60s	1.35+		135	135	135	135	155	155
				2	6	2	60s	1.35+		155	155	155	155	155	155
				3	6	2	60s	1.35+		155	155	155	155	155	155
				4	3	2	60s	1.35+		155	155	155
		D1)	KB 1-Arm Toe Touch
				Week	Sets	Reps	Rest	Load		Set 1	Set 2	Set 3	Set 4	Set 5	Set 6
				1	3	3/side				60	60	60
				2	3	3/side				50	50	50
				3	3	3/side				60	60	60
				4	3	3/side				50	50	60
		D2)	TRX 1-Arm Row w/ Reach
				Week	Sets	Reps	Rest	Load		Set 1	Set 2	Set 3	Set 4	Set 5	Set 6
				1	3	8/side
				2	3	8/side
				3	3	8/side
				4	3	8/side
		E1)	Wide Stance Anti-Rotation Cable Chop
				Week	Sets	Reps	Rest	Load		Set 1	Set 2	Set 3	Set 4	Set 5	Set 6
				1	3	8/side				25	25	25
				2	3	8/side				25	25	25
				3	3	8/side				27.5	27.5	27.5
				4	3	8/side				28.5	28.5	28.5
		E2)	Shin Box
				Week	Sets	Reps	Rest	Load		Set 1	Set 2	Set 3	Set 4	Set 5	Set 6
				1	3	4/side
				2	3	4/side
				3	3	4/side
				4	3	4/side
		E)	Repeat Warm Up Exercises in Bold

## Sheet: Day 3
		A)	Med Ball
		B1)	Deadlift
			Date	Week	Sets	Reps	Rest	Load		Set 1	Set 2	Set 3	Set 4	Set 5	Set 6
				1	4	3x2 1x4				295	295	295	255
				2	4	3x2 1x4				295	315	315	275
				3	5	4x2 1x4				275	315	315	315	255
				4	3	3 (easy)				275	275	275
		B2)	T-Spine Reach and Rotate
				Week	Sets	Reps	Rest	Load		Set 1	Set 2	Set 3	Set 4	Set 5	Set 6
				1	3	8/side
				2	3	8/side
				3	3	8/side
				4	3	8/side
		C1)	Pendaly Row
				Week	Sets	Reps	Rest	Load		Set 1	Set 2	Set 3	Set 4	Set 5	Set 6
				1	4	5				115	135	135	135
				2	4	5				135	135	135	135
				3	4	5				135	135	135	135
				4	3	5				135	135	135
		C2)	1-Leg Yoga Push Up
				Week	Sets	Reps	Rest	Load		Set 1	Set 2	Set 3	Set 4	Set 5	Set 6
				1	4	4/side
				2	4	4/side
				3	4	4/side
				4	3	4/side
		D1)	DB Reverse Lunge from Defecit
				Week	Sets	Reps	Rest	Load		Set 1	Set 2	Set 3	Set 4	Set 5	Set 6
				1	4	6/side				45	55	55	55
				2	4	6/side				45	45	45	45
				3	4	6/side				45	45	45	45
				4	3	6/side				45	45	45
		D2)	Band W's
				Week	Sets	Reps	Rest	Load		Set 1	Set 2	Set 3	Set 4	Set 5	Set 6
				1	3	8
				2	3	8
				3	3	8
				4	3	8
		E1)	Dead Bug w/ 5lb Plates in Hands
				Week	Sets	Reps	Rest	Load		Set 1	Set 2	Set 3	Set 4	Set 5	Set 6
				1	3	8/side
				2	3	8/side
				3	3	8/side
				4	3	8/side
		E2)	Adductor Mob w/ T-Spine Rotation
				Week	Sets	Reps	Rest	Load		Set 1	Set 2	Set 3	Set 4	Set 5	Set 6
				1	3	6/side
				2	3	6/side
				3	3	6/side
				4	3	6/side
		F)	Repeat Warm Up Exercises in Bold

## Sheet: Med Ball
	Day 1
	Step Behind Med Ball Shotput Throw 3x4/side @10lbs
	A2) Side Clams 3x10/side
	B1) Step Behind Med Ball Shotput Thtow 3x4/side @6lb
	B2) Prone External Rotation: 3x8/side
	Day 3
	A1) Keiser Chop 3x3/side @50lbs *Record Peak Power
	A2) Supine Bridge w/Reach: 3x5/side
	B1) Keiser Chop 3x3/side @ 30lbs *Record Peak Power
	B2) Adductor Rolling on Table w/ Med Ball 3x20s/side
