# Supplementary material for: Effects of a six-week weighted-implement throwing program on baseball pitching velocity, kinematics, arm stress, and arm range of motion
Source: PeerJ. 2018 Nov 23;6:e6003. doi: 10.7717/peerj.6003 (PMC6254244; doi:10.7717/peerj.6003)
Supplement: Supplemental Information 8 [file peerj-06-6003-s008.zip › 6_wk_supplemental_files_addl/Training Data/Lifting/Athlete 15/Athlete 15_1.xlsx]

## Sheet: Warm-Up
	Foam Rolling:
	-IT Band/Tensor Fasciae Latae
	-Quads
	-Hip Flexors
	-Hamstrings
	-Adductors
	-Rhomboids
	-Thoracic Extension
	-Lats
	-Pecs
	-Arches of Feet (lax ball)
	-Calves and peroneals (lax ball)
	-Piriformis/Glutes (lax ball)
	-Adductor/Ab Rolling (lax ball)
	-Infraspinatus (lax ball)
	-Pec Rolling on Wall (lax ball)
	- Adductor Rolling on Table w/Med Ball
	-Forearms/Biceps/Triceps w/Stick
	Warm-ups (preferably barefoot):
	PRI 90/90 on Wall	5 Breaths
	Deep Squat Belly Breathing w/Lat Stretch	5 Breaths
	Supine Hip Lift w/ Reach	6/side
	90/90 Hip Flow	3/side
	Wide Stance Adductor Mobs	6/side
	1-arm Wallslide w/ Foam Roller	8/side
	Birddogs	6/side
	Wall Ankle Mobs	8/side
	Glute Wall March Iso Holds	2x5s/side
	1-leg SLDL Walk	5/side
	Lateral Lunge w/ Overhead Reach	5/side
	Max Tension Plank	10s

## Sheet: Day 1
		A1)	Front Squat
			Date	Week	Sets	Reps	Rest	Load		Set 1	Set 2	Set 3	Set 4	Set 5	Set 6
				1	4	6
				2	4	6
				3	4	6
				4	3	6
		A2)	Prone 1-arm Trap Raise
				Week	Sets	Reps	Rest	Load		Set 1	Set 2	Set 3	Set 4	Set 5	Set 6
				1	3	8/side
				2	3	8/side
				3	3	8/side
				4	3	8/side
		B1)	Trap Bar Deadlift
				Week	Sets	Reps	Rest	Load		Set 1	Set 2	Set 3	Set 4	Set 5	Set 6
				1	4	5
				2	4	5
				3	4	5
				4	3	5
		B2)	Half Kneeling Cable ER
				Week	Sets	Reps	Rest	Load		Set 1	Set 2	Set 3	Set 4	Set 5	Set 6
				1	3	8/side
				2	3	8/side
				3	3	8/side
				4	3	8/side
		C1)	KB Reverse Lunge
				Week	Sets	Reps	Rest	Load		Set 1	Set 2	Set 3	Set 4	Set 5	Set 6
				1	3	8/side
				2	3	8/side
				3	3	8/side
				4	3	8/side
		C2)	Alternating Arm Supine Shoulder Flexion on Peanut
				Week	Sets	Reps	Rest	Load		Set 1	Set 2	Set 3	Set 4	Set 5	Set 6
				1	3	8/side
				2	3	8/side
				3	3	8/side
				4	3	8/side
		D1)	Dead Bug
				Week	Sets	Reps	Rest	Load		Set 1	Set 2	Set 3	Set 4	Set 5	Set 6
				1	3	8/side
				2	3	8/side
				3	3	8/side
				4	3	8/side
		D2)	TRX Ys
				Week	Sets	Reps	Rest	Load		Set 1	Set 2	Set 3	Set 4	Set 5	Set 6
				1	3	8
				2	3	8
				3	3	8
				4	3	8
		E)	Repeat Bolded Warm-ups

## Sheet: Day 2
		****MED BALL PRE-WORK
		A1)	DB Incline Bench
			Date	Week	Sets	Reps	Rest	Load		Set 1	Set 2	Set 3	Set 4	Set 5	Set 6
				1	4	6
				2	4	6
				3	4	6
				4	3	6
		A2)	Meadows Row
				Week	Sets	Reps	Rest	Load		Set 1	Set 2	Set 3	Set 4	Set 5	Set 6
				1	3	8/side
				2	3	8/side
				3	3	8/side
				4	3	8/side
		B1)	Split Stance Low Cable Row
				Week	Sets	Reps	Rest	Load		Set 1	Set 2	Set 3	Set 4	Set 5	Set 6
				1	3	10/side
				2	3	10/side
				3	3	10/side
				4	3	10/side
		B2)	Banded Hip Flexor Mob
				Week	Sets	Reps	Rest	Load		Set 1	Set 2	Set 3	Set 4	Set 5	Set 6
				1	3	8/side
				2	3	8/side
				3	3	8/side
				4	3	8/side
		C1)	Half Kneeling Face Pull
				Week	Sets	Reps	Rest	Load		Set 1	Set 2	Set 3	Set 4	Set 5	Set 6
				1	3	10
				2	3	10
				3	3	10
				4	3	10
		C2)	Half Kneeling Adductor Mob
				Week	Sets	Reps	Rest	Load		Set 1	Set 2	Set 3	Set 4	Set 5	Set 6
				1	3	8/side
				2	3	8/side
				3	3	8/side
				4	3	8/side
		D1)	Split Stance Cable Lift
				Week	Sets	Reps	Rest	Load		Set 1	Set 2	Set 3	Set 4	Set 5	Set 6
				1	3	10/side
				2	3	10/side
				3	3	10/side
				4	3	10/side
		D2)	Side Lying Clam
				Week	Sets	Reps	Rest	Load		Set 1	Set 2	Set 3	Set 4	Set 5	Set 6
				1	3	12/side
				2	3	12/side
				3	3	12/side
				4	3	12/side
		E)	Repeat Bolded Warm-ups

## Sheet: Day 3
		****MED BALL PRE-WORK
		A1)	Split Squat
			Date	Week	Sets	Reps	Rest	Load		Set 1	Set 2	Set 3	Set 4	Set 5	Set 6
				1	4	6/side
				2	4	6/side
				3	4	6/side
				4	3	6/side
		A2)	Prone 1-arm Trap Raise
				Week	Sets	Reps	Rest	Load		Set 1	Set 2	Set 3	Set 4	Set 5	Set 6
				1	3	8/side
				2	3	8/side
				3	3	8/side
				4	3	8/side
		B1)	Deadlift
				Week	Sets	Reps	Rest	Load		Set 1	Set 2	Set 3	Set 4	Set 5	Set 6
				1	3	5
				2	3	5
				3	3	5
				4	3	5
		B2)	Quadruped Extension-Rotation
				Week	Sets	Reps	Rest	Load		Set 1	Set 2	Set 3	Set 4	Set 5	Set 6
				1	3	8/side
				2	3	8/side
				3	3	8/side
				4	3	8/side
		C1)	BB Supine Hip Lift
				Week	Sets	Reps	Rest	Load		Set 1	Set 2	Set 3	Set 4	Set 5	Set 6
				1	3	6
				2	3	6
				3	3	6
				4	3	6
		C2)	Side Lying Windmill
				Week	Sets	Reps	Rest	Load		Set 1	Set 2	Set 3	Set 4	Set 5	Set 6
				1	3	6/side
				2	3	6/side
				3	3	6/side
				4	3	6/side
		D1)	AB Wheel Rollout
				Week	Sets	Reps	Rest	Load		Set 1	Set 2	Set 3	Set 4	Set 5	Set 6
				1	3	8
				2	3	8
				3	3	8
				4	3	8
		D2)	Bottoms Up KB Waiter Walk
				Week	Sets	Reps	Rest	Load		Set 1	Set 2	Set 3	Set 4	Set 5	Set 6
				1	3	40yds/side
				2	3	40yds/side
				3	3	40yds/side
				4	3	40yds/side
		E)	Repeat Bolded Warm-ups

## Sheet: Day 4
		A1)	Bench Press
			Date	Week	Sets	Reps	Rest	Load		Set 1	Set 2	Set 3	Set 4	Set 5	Set 6
				1	4	6
				2	4	6
				3	4	6
				4	3	6
		A2)	Adductor Rolling on Table
				Week	Sets	Reps	Rest	Load		Set 1	Set 2	Set 3	Set 4	Set 5	Set 6
				1	3	8/side
				2	3	8/side
				3	3	8/side
				4	3	8/side
		B1)	Barbell Row
				Week	Sets	Reps	Rest	Load		Set 1	Set 2	Set 3	Set 4	Set 5	Set 6
				1	4	8
				2	4	8
				3	4	8
				4	3	8
		B2)	Half Kneeling Landmine Press
				Week	Sets	Reps	Rest	Load		Set 1	Set 2	Set 3	Set 4	Set 5	Set 6
				1	3	10/side
				2	3	10/side
				3	3	10/side
				4	3	10/side
		C1)	1-arm DB Row
				Week	Sets	Reps	Rest	Load		Set 1	Set 2	Set 3	Set 4	Set 5	Set 6
				1	3	8/side
				2	3	8/side
				3	3	8/side
				4	3	8/side
		C2)	Half Kneeling 1-Arm Cable Press
				Week	Sets	Reps	Rest	Load		Set 1	Set 2	Set 3	Set 4	Set 5	Set 6
				1	3	10/side
				2	3	10/side
				3	3	10/side
				4	3	10/side
		D1)	Pallof Press
				Week	Sets	Reps	Rest	Load		Set 1	Set 2	Set 3	Set 4	Set 5	Set 6
				1	3	12/side
				2	3	12/side
				3	3	12/side
				4	3	12/side
		D2)	Glute Mob
				Week	Sets	Reps	Rest	Load		Set 1	Set 2	Set 3	Set 4	Set 5	Set 6
				1	3	8/side
				2	3	8/side
				3	3	8/side
				4	3	8/side
		E)	Repeat Bolded Warm-ups

## Sheet: Med Ball
	Tuesday
	A1) Figure 8 Med Ball Shotput: 3x5/side, 8lb
	A2) Forearm Wall Slides at 135 degrees: 3x8
	B1) Recoiled Rollover Stomps to Floor: 3x4/side, 12lb
	B2) Table Adductor Dips: 2x8/side
	Thursday
	A1) Drop Lunge to Rotational Med Ball Scoop Toss: 4x5/side, 8lb
	A2) Glute Wall March Iso Holds: 3x10s/side
	B1) Split-Stance Recoiled Rollover Throw to Wall: 3x3/side, 6lb
	B2) Kneeling Glute Mobs: 3x8/side
