# Supplementary material for: Effects of a six-week weighted-implement throwing program on baseball pitching velocity, kinematics, arm stress, and arm range of motion
Source: PeerJ. 2018 Nov 23;6:e6003. doi: 10.7717/peerj.6003 (PMC6254244; doi:10.7717/peerj.6003)
Supplement: Supplemental Information 8 [file peerj-06-6003-s008.zip › 6_wk_supplemental_files_addl/Training Data/Lifting/Athlete 15/Athlete 15_2.xlsx]

## Sheet: Warm-Up
	Foam Rolling:
	-IT Band/Tensor Fasciae Latae
	-Quads
	-Hip Flexors
	-Hamstrings
	-Adductors
	-Rhomboids
	-Thoracic Extension
	-Lats
	-Pecs
	-Arches of Feet (lax ball)
	-Calves and peroneals (lax ball)
	-Piriformis/Glutes (lax ball)
	-Adductor/Ab Rolling (lax ball)
	-Infraspinatus (lax ball)
	-Pec Rolling on Wall (lax ball)
	- Adductor Rolling on Table w/Med Ball
	-Forearms/Biceps/Triceps w/Stick
	Warm-ups (preferably barefoot):
	PRI 90/90 on Wall	5 Breaths
	Deep Squat Belly Breathing w/Lat Stretch	5 Breaths
	Supine Hip Lift w/ Reach	6/side
	90/90 Hip Flow	3/side
	Wide Stance Adductor Mobs	6/side
	1-arm Wallslide w/ Foam Roller	8/side
	Birddogs	6/side
	Wall Ankle Mobs	8/side
	Glute Wall March Iso Holds	2x5s/side
	1-leg SLDL Walk	5/side
	Lateral Lunge w/ Overhead Reach	5/side
	Max Tension Plank	10s

## Sheet: Day 1
			***MED BALL PRE-WORK
		A1)	Heavy Back Squat w/ Tendo
			Date	Week	Sets	Reps	Rest	Load		Set 1	Set 2	Set 3	Set 4	Set 5	Set 6
				1	4	5	2min	.75-.5
				2	4	5	2min	.75-.5
				3	4	5	2min	.75-.5
				4	3	5	2min	65%
		A2)	Heiden w/ ER and Stick
				Week	Sets	Reps	Rest	Load		Set 1	Set 2	Set 3	Set 4	Set 5	Set 6
				1	3	4/side
				2	3	4/side
				3	3	4/side
				4	3	4/side
		B1)	Heavy Bench w/ Tendo
				Week	Sets	Reps	Rest	Load		Set 1	Set 2	Set 3	Set 4	Set 5	Set 6
				1	4	5		.75-.5
				2	4	5		.75-.5
				3	4	5		.75-.5
				4	3	5		.75-.5
		B2)	Split Stance Low Cable Row
				Week	Sets	Reps	Rest	Load		Set 1	Set 2	Set 3	Set 4	Set 5	Set 6
				1	3	8/side
				2	3	8/side
				3	3	8/side
				4	3	8/side
		C1)	DB Slideboard Reverse Lunge
				Week	Sets	Reps	Rest	Load		Set 1	Set 2	Set 3	Set 4	Set 5	Set 6
				1	3	6/side
				2	3	6/side
				3	3	6/side
				4	3	6/side
		C2)	Forearm Slides at 135 Degrees
				Week	Sets	Reps	Rest	Load		Set 1	Set 2	Set 3	Set 4	Set 5	Set 6
				1	3	8
				2	3	8
				3	3	8
				4	3	8
		D1)	Birddog w/ Floor Slider
				Week	Sets	Reps	Rest	Load		Set 1	Set 2	Set 3	Set 4	Set 5	Set 6
				1	3	8/side
				2	3	8/side
				3	3	8/side
				4	3	8/side
		D2)	Wall Hip Mob
				Week	Sets	Reps	Rest	Load		Set 1	Set 2	Set 3	Set 4	Set 5	Set 6
				1	3	8/side
				2	3	8/side
				3	3	8/side
				4	3	8/side
		E)	Repeat Bolded Warm-ups

## Sheet: Day 2
		A1)	Anterior Loaded Bulgarian Split Squat
			Date	Week	Sets	Reps	Rest	Load		Set 1	Set 2	Set 3	Set 4	Set 5	Set 6
				1	4	6/side
				2	4	6/side
				3	4	6/side
				4	3	6/side
		A2)	Prone 1-Arm Trap Raise
			*2.5lb only
				Week	Sets	Reps	Rest	Load		Set 1	Set 2	Set 3	Set 4	Set 5	Set 6
				1	3	8/side
				2	3	8/side
				3	3	8/side
				4	3	8/side
		B1)	Split Stance Landmine Press
				Week	Sets	Reps	Rest	Load		Set 1	Set 2	Set 3	Set 4	Set 5	Set 6
				1	3	8/side
				2	3	8/side
				3	3	8/side
				4	3	8/side
		B2)	TRX 1-Arm Row w/ Offset KB
				Week	Sets	Reps	Rest	Load		Set 1	Set 2	Set 3	Set 4	Set 5	Set 6
				1	3	8/side
				2	3	8/side
				3	3	8/side
				4	3	8/side
		C1)	DB Goblet Slideboard Lateral Lunge
				Week	Sets	Reps	Rest	Load		Set 1	Set 2	Set 3	Set 4	Set 5	Set 6
				1	3	8/side
				2	3	8/side
				3	3	8/side
				4	3	8/side
		C2)	Band W's
				Week	Sets	Reps	Rest	Load		Set 1	Set 2	Set 3	Set 4	Set 5	Set 6
				1	3	8
				2	3	8
				3	3	8
				4	3	8
		D1)	Half Kneeling Cable Chop
				Week	Sets	Reps	Rest	Load		Set 1	Set 2	Set 3	Set 4	Set 5	Set 6
				1	3	10/side
				2	3	10/side
				3	3	10/side
				4	3	10/side
		D2)	Adductor Mob w/ T-Spine Rotation
				Week	Sets	Reps	Rest	Load		Set 1	Set 2	Set 3	Set 4	Set 5	Set 6
				1	3	8/side
				2	3	8/side
				3	3	8/side
				4	3	8/side
		E)	Repeat Bolded Warm-ups

## Sheet: Day 3
		****MED BALL PRE-WORK
		A1)	Deadlift w/ Tendo
			Date	Week	Sets	Reps	Rest	Load		Set 1	Set 2	Set 3	Set 4	Set 5	Set 6
				1	4	5	2min	.75-.5
				2	4	5	2min	.75-.5
				3	4	5	2min	.75-.5
				4	3	5	2min	.75-.5
		A2)	Broad Jump
				Week	Sets	Reps	Rest	Load		Set 1	Set 2	Set 3	Set 4	Set 5	Set 6
				1	3	5
				2	3	5
				3	3	5
				4	3	5
		B1)	Pendlay Row
			*4 sec eccentric; explode up
				Week	Sets	Reps	Rest	Load		Set 1	Set 2	Set 3	Set 4	Set 5	Set 6
				1	6	3-5
				2	6	2-4
				3	5	2-4
				4	6	3-5
		B2)	Push Up w/ 2 Sec Iso Hold
				Week	Sets	Reps	Rest	Load		Set 1	Set 2	Set 3	Set 4	Set 5	Set 6
				1	3	6
				2	3	6
				3	3	6
				4	3	6
		C1)	Barbell Supine Bridge w/ 2 Sec Iso Hold
				Week	Sets	Reps	Rest	Load		Set 1	Set 2	Set 3	Set 4	Set 5	Set 6
				1	3	8
				2	3	8
				3	3	8
				4	3	8
		C2)	T-Spine Reach and Rotate
				Week	Sets	Reps	Rest	Load		Set 1	Set 2	Set 3	Set 4	Set 5	Set 6
				1	3	6/side
				2	3	6/side
				3	3	6/side
				4	3	6/side
		D1)	Prone Plate Switch
				Week	Sets	Reps	Rest	Load		Set 1	Set 2	Set 3	Set 4	Set 5	Set 6
				1	3	2x5/side
				2	3	2x5/side
				3	3	2x5/side
				4	3	2x5/side
		D2)	KB Crosswalk
				Week	Sets	Reps	Rest	Load		Set 1	Set 2	Set 3	Set 4	Set 5	Set 6
				1	3	20yd/side
				2	3	20yd/side
				3	3	20yd/side
				4	3	20yd/side
		E)	Repeat Bolded Warm-ups

## Sheet: Med Ball
	Day 1
	A1) Hookems Med Ball Shotput: 3x4/side, 6lb
	A2) Side Clams 3x10/side
	B1) Crow Hop to Overhead Med Ball Throw to Wall: 3x3/side, 4lb
	B2) Prone External Rotation: 3x8/side
	Day 3
	A1) Step-Back Rotational Med Ball Scoop Toss: 3x5/side, 8lb
	A2) Supine Bridge w/Reach: 3x5/side
	B1) Split-Stance Stand-up Stomp: 3x3/side, 4lb
	B2) Adductor Rolling on Table w/ Med Ball 3x20s/side
