# Supplementary material for: Effects of a six-week weighted-implement throwing program on baseball pitching velocity, kinematics, arm stress, and arm range of motion
Source: PeerJ. 2018 Nov 23;6:e6003. doi: 10.7717/peerj.6003 (PMC6254244; doi:10.7717/peerj.6003)
Supplement: Supplemental Information 8 [file peerj-06-6003-s008.zip › 6_wk_supplemental_files_addl/Training Data/Lifting/Athlete 16/Athlete 16_1.xlsx]

## Sheet: Warm-Up
	Foam Roll
	-IT Band/Tensor Fasciae Latae
	-Quads
	-Hip Flexors
	-Hamstrings
	-Adductors
	-Rhomboids
	-Thoracic Extension
	-Lats
	-Pecs
	-Arches of Feet
	-Calves and peroneals
	-Piriformis/Glutes
	-Infraspinatus
	-Pec Rolling on Wall
	-Adductor Rolling on Table w/ Med Ball
	-Forearms/Biceps/Triceps w/ Barbell
	Deep Squat Lat Stretch w/ Belly Breathing			x5 breaths
	Max Tension Plank			x10s
	90/90 Seated Rotations			x5/side
	Side Lying Windmill			x8/side
	Hip Bridge w/ March			x5/side
	Forearm Slides at 135 Degrees			1x8
	T-Spine Rotation w/ Foam Roller			x8/side
	Knee Pull to Reverse Lunge			x5/side
	KB Arm Bar			x3/side
	Spiderman Lunge w/ Hip Lift and Reach			x5/side

## Sheet: Day 1
		A)	Med Ball Work
		B)	Speed Squat
			Date	Week	Sets	Reps	Rest	Load		Set 1	Set 2	Set 3	Set 4	Set 5	Set 6
				1	6	2	60s	.8-.9
				2	6	2	60s	.8-.9
				3	7	2	60s	.8-.9
				4	3	2	60s	.8-.9
		C)	Speed Deadlift
				Week	Sets	Reps	Rest	Load		Set 1	Set 2	Set 3	Set 4	Set 5	Set 6
				1	6	2	60s	.8-.9
				2	6	2	60s	.8-.9
				3	7	2	60s	.8-.9
				4	3	2	60s	.8-.9
		D)	1-Arm DB Bench for Speed
				Week	Sets	Reps	Rest	Load		Set 1	Set 2	Set 3	Set 4	Set 5	Set 6
				1	5	2/side	60s	.8-.9
				2	5	2/side	60s	.8-.9
				3	5	2/side	60s	.8-.9
				4	3	2/side	60s	.8-.9
		E1)	3-Point DB Row
				Week	Sets	Reps	Rest	Load		Set 1	Set 2	Set 3	Set 4	Set 5	Set 6
				1	3	6/side
				2	3	6/side
				3	3	6/side
				4	3	6/side
		E2)	Max Tension Plank
				Week	Sets	Reps	Rest	Load		Set 1	Set 2	Set 3	Set 4	Set 5	Set 6
				1	3	10s
				2	3	10s
				3	3	10s
				4	3	10s
		E3)	Prone 1-Arm Trap Raise
				Week	Sets	Reps	Rest	Load		Set 1	Set 2	Set 3	Set 4	Set 5	Set 6
				1	3	8/side
				2	3	8/side
				3	3	8/side
				4	3	8/side
		F)	Repeat Warm Up Exercises in Bold

## Sheet: Day 2
		A1)	Front Squat
			Date	Week	Sets	Reps	Rest	Load		Set 1	Set 2	Set 3	Set 4	Set 5	Set 6
				1	3	3		80%
				2	3	3		85%
				3	3	3		90%
				4	3	3		65%
		A2)	Heiden w/ ER and Stick
				Week	Sets	Reps	Rest	Load		Set 1	Set 2	Set 3	Set 4	Set 5	Set 6
				1	3	5/side
				2	3	5/side
				3	3	5/side
				4	3	5/side
		B1)	Half Kneeling Landmine Press
				Week	Sets	Reps	Rest	Load		Set 1	Set 2	Set 3	Set 4	Set 5	Set 6
				1	3	8/side
				2	3	8/side
				3	3	8/side
				4	3	8/side
		B2)	Split Stance Low Cable Row
				Week	Sets	Reps	Rest	Load		Set 1	Set 2	Set 3	Set 4	Set 5	Set 6
				1	3	8/side
				2	3	8/side
				3	3	8/side
				4	3	8/side
		C1)	DB Goblet Slideboard Lateral Lunge
				Week	Sets	Reps	Rest	Load		Set 1	Set 2	Set 3	Set 4	Set 5	Set 6
				1	3	6/side
				2	3	6/side
				3	3	6/side
				4	3	6/side
		C2)	1-Arm Forearm Slide w/ Foam Roller
				Week	Sets	Reps	Rest	Load		Set 1	Set 2	Set 3	Set 4	Set 5	Set 6
				1	3	6/side
				2	3	6/side
				3	3	6/side
				4	3	6/side
		C3)	Half Kneeling Cable Chop
				Week	Sets	Reps	Rest	Load		Set 1	Set 2	Set 3	Set 4	Set 5	Set 6
				1	3	8/side
				2	3	8/side
				3	3	8/side
				4	3	8/side
		E)	Repeat Warm Up Exercises in Bold

## Sheet: Day 3
		A)	Med Ball Work
		B)	Speed Deadlift
			Date	Week	Sets	Reps	Rest	Load		Set 1	Set 2	Set 3	Set 4	Set 5	Set 6
				1	6	2	60s	.9-1.0
				2	6	2	60s	.9-1.0
				3	7	2	60s	.9-1.0
				4	3	2	60s	.9-1.0
		C)	Speed Bench
				Week	Sets	Reps	Rest	Load		Set 1	Set 2	Set 3	Set 4	Set 5	Set 6
				1	6	2	60s	.9-1.0
				2	6	2	60s	.9-1.0
				3	7	2	60s	.9-1.0
				4	3	2	60s	.9-1.0
		D1)	Pendlay Row
				Week	Sets	Reps	Rest	Load		Set 1	Set 2	Set 3	Set 4	Set 5	Set 6
				1	3	5
				2	3	5
				3	3	5
				4	3	5
		D2)	1-Arm DB Slideboard Reverse Lunge
				Week	Sets	Reps	Rest	Load		Set 1	Set 2	Set 3	Set 4	Set 5	Set 6
				1	3	6/side
				2	3	6/side
				3	3	6/side
				4	3	6/side
		E1)	Yoga Push Up
				Week	Sets	Reps	Rest	Load		Set 1	Set 2	Set 3	Set 4	Set 5	Set 6
				1	3	8
				2	3	8
				3	3	8
				4	3	8
		E2)	Dead Bug
				Week	Sets	Reps	Rest	Load		Set 1	Set 2	Set 3	Set 4	Set 5	Set 6
				1	3	8/side
				2	3	8/side
				3	3	8/side
				4	3	8/side
		F)	Repeat Warm Up Exercises in Bold

## Sheet: Med Ball
	Day 1
	A1) Step Behind Med Ball Shot Put Throw 3x3/side, 10lb
	A2) Glute Wall March 3x5/side
	B1) Step Behind Med Ball Shot Put Throw 3x3/side, 6lb
	B2) Half Kneeling Horizontal Abduction w/ Press 3x5/side
	Day 3
	A1) Rocker Med Ball Shot Put Throw 3x3/side, 6lb
	A2) KB Swing 3x8
	B1) Overhead Med Ball Slam 3x5, 10lb
	B2) Serratus Wall Slide 3x8
