# Supplementary material for: Effects of a six-week weighted-implement throwing program on baseball pitching velocity, kinematics, arm stress, and arm range of motion
Source: PeerJ. 2018 Nov 23;6:e6003. doi: 10.7717/peerj.6003 (PMC6254244; doi:10.7717/peerj.6003)
Supplement: Supplemental Information 8 [file peerj-06-6003-s008.zip › 6_wk_supplemental_files_addl/Training Data/Lifting/Athlete 3/Athlete 3_1.xlsx]

## Sheet: Warm-up
Foam Rolling:
-IT Band/Tensor Fasciae Latae
-Quads
-Hip Flexors
-Hamstrings
-Adductors
-Rhomboids
-Thoracic Extension
-Lats
-Pecs
-Arches of Feet (lax ball)
-Calves and peroneals (lax ball)
-Piriformis/Glutes (lax ball)
-Adductor/Ab Rolling (lax ball)
-Infraspinatus (lax ball)
-Pec Rolling on Wall (lax ball)
- Adductor Rolling on Table w/Med Ball
-Forearms/Biceps/Triceps w/Stick
Warm-ups (preferably barefoot):
Adductor Mob w/ Rotation	8/side
Supine Hip Lift w/ March	8/side
Wall Hip Flexor Mob	8/side
Prone Low Trap Activation	1x10
Rocking Ankle Mob	8/side
Serratus Wall-Slides	1x8
Lateral Lunge w/ Overhead Reach	8/side
Table Adductor Dips	8/side
Turkish Get-up	3/side

## Sheet: Day 1
		A)	Med Ball Work
		B1)	Back Squat
			Date	Week	Sets	Reps	Rest	Load		Set 1	Set 2	Set 3	Set 4	Set 5	Set 6
				1	4	2
				2	4	2
				3	4	2
				4	3	2
		B2)	Shoulder IR ISO Holds
				Week	Sets	Reps	Rest	Load		Set 1	Set 2	Set 3	Set 4	Set 5	Set 6
				1	3	8/side
				2	3	8/side
				3	3	8/side
				4	3	8/side
		C1)	Deadlift
				Week	Sets	Reps	Rest	Load		Set 1	Set 2	Set 3	Set 4	Set 5	Set 6
				1	4	2
				2	4	2
				3	4	2
				4	3	2
		C2)	Prone 1-arm Trap Raise
				Week	Sets	Reps	Rest	Load		Set 1	Set 2	Set 3	Set 4	Set 5	Set 6
				1	3	8/side
				2	3	8/side
				3	3	8/side
				4	3	8/side
		D1)	1-arm DB Row
				Week	Sets	Reps	Rest	Load		Set 1	Set 2	Set 3	Set 4	Set 5	Set 6
				1	3	8/side
				2	3	8/side
				3	3	8/side
				4	3	8/side
		D2)	Supine Barbell Hip Lift
			*hold for 2s at top and squeeze
				Week	Sets	Reps	Rest	Load		Set 1	Set 2	Set 3	Set 4	Set 5	Set 6
				1	3	6
				2	3	6
				3	3	6
				4	3	6
		D3)	Reverse Crunch to Dead Bug
				Week	Sets	Reps	Rest	Load		Set 1	Set 2	Set 3	Set 4	Set 5	Set 6
				1	3	6/side
				2	3	6/side
				3	3	6/side
				4	3	6/side
		E)	Repeat Bolded Warm-ups

## Sheet: Day 2
		A)	Trap Bar Jumps
				Week	Sets	Reps	Rest	Intensity		Working Weight
				1	6	2	60s	1.35+
				2	6	2	60s	1.35+
				3	6	2	60s	1.35+
				4	3	2	60s	1.35+
		B1)	Anterior Loaded Bulgarian Split Squat
				Week	Sets	Reps	Rest	Load		Set 1	Set 2	Set 3	Set 4	Set 5	Set 6
				1	3	6/side
				2	3	6/side
				3	3	6/side
				4	3	6/side
		B2)	Yoga Plex
				Week	Sets	Reps	Rest	Load		Set 1	Set 2	Set 3	Set 4	Set 5	Set 6
				1	3	5/side
				2	3	5/side
				3	3	5/side
				4	3	5/side
		C1)	Incline Bench Row
				Week	Sets	Reps	Rest	Load		Set 1	Set 2	Set 3	Set 4	Set 5	Set 6
				1	3	6
				2	3	6
				3	3	6
				4	3	6
		C2)	Adductor Mob
				Week	Sets	Reps	Rest	Load		Set 1	Set 2	Set 3	Set 4	Set 5	Set 6
				1	3	10
				2	3	10
				3	3	10
				4	3	10
		C3)	Wide Stance Anti-Rotation Chop
				Week	Sets	Reps	Rest	Load		Set 1	Set 2	Set 3	Set 4	Set 5	Set 6
				1	3	12/side
				2	3	12/side
				3	3	12/side
				4	3	12/side
		D)	Repeat Bolded Warm-ups

## Sheet: Day 3
		A)	Med Ball or Keiser
		B)	Speed Bench
			Date	Week	Sets	Reps	Rest	Intensity		Working Weight
				1	8	2	60s	.8-.9
				2	8	2	60s	.8-.9
				3	8	2	60s	.8-.9
				4	8	2	60s	.8-.9
		C)	Speed Deadlift
				Week	Sets	Reps	Rest	Intensity		Working Weight
				1	8	2	60s	.8-.9
				2	8	2	60s	.8-.9
				3	8	2	60s	.8-.9
				4	8	2	60s	.8-.9
		D1)	Barbell Row
				Week	Sets	Reps	Rest	Load		Set 1	Set 2	Set 3	Set 4	Set 5	Set 6
				1	4	5
				2	4	5
				3	4	5
				4	3	5
		D2)	DB Incline Bench
				Week	Sets	Reps	Rest	Load		Set 1	Set 2	Set 3	Set 4	Set 5	Set 6
				1	3	6
				2	3	6
				3	3	6
				4	3	6
		E1)	KB Swings
				Week	Sets	Reps	Rest	Load		Set 1	Set 2	Set 3	Set 4	Set 5	Set 6
				1	3	10
				2	3	10
				3	3	10
				4	3	10
		E2)	Prone Plate Switches
				Week	Sets	Reps	Rest	Load		Set 1	Set 2	Set 3	Set 4	Set 5	Set 6
				1	3	2x5/side		5lb
				2	3	2x5/side		5lb
				3	3	2x5/side		5lb
				4	3	2x5/side		5lb
		F)	Repeat Bolded Warm-ups

## Sheet: Med Ball
	Day 1
	A1) Figure 8 Med Ball Shotput: 3x5/side, 6lb
	A2) Forearm Wall Slides at 135 degrees: 3x8
	B1) Recoiled Rollover Stomps to Floor: 3x4/side, 12lb
	B2) Serratus Upward Jab 3x8/side
	Day 2
	A1) Drop Lunge to Rotational Med Ball Scoop Toss: 4x5/side, 8lb
	A2) Glute Wall March Iso Holds: 3x10s/side
	B1) Split-Stance Recoiled Rollover Throw to Wall: 3x3/side, 4lb
	B2) Kneeling Glute Mobs: 3x8/side
