# Supplementary material for: Effects of a six-week weighted-implement throwing program on baseball pitching velocity, kinematics, arm stress, and arm range of motion
Source: PeerJ. 2018 Nov 23;6:e6003. doi: 10.7717/peerj.6003 (PMC6254244; doi:10.7717/peerj.6003)
Supplement: Supplemental Information 8 [file peerj-06-6003-s008.zip › 6_wk_supplemental_files_addl/Training Data/Lifting/Athlete 3/Athlete 3_2.xlsx]

## Sheet: Warm-up
Foam Rolling:
-IT Band/Tensor Fasciae Latae
-Quads
-Hip Flexors
-Hamstrings
-Adductors
-Rhomboids
-Thoracic Extension
-Lats
-Pecs
-Arches of Feet (lax ball)
-Calves and peroneals (lax ball)
-Piriformis/Glutes (lax ball)
-Adductor/Ab Rolling (lax ball)
-Infraspinatus (lax ball)
-Pec Rolling on Wall (lax ball)
- Adductor Rolling on Table w/Med Ball
-Forearms/Biceps/Triceps w/Stick
Warm-ups (preferably barefoot):
Adductor Mob w/ Rotation	8/side
Supine Bridge w/ Reach	8/side
Half Kneeling Glute Pulse	20s /side
Half Kneeling Banded Horizontal Abduction	8/side
3-Way Wall Ankle Mob	5/each
1-Arm Wall Slide w/ Foam Roller	x6/side
Lateral Lunge w/ Overhead Reach	8/side
Table Adductor Dips	8/side
KB 1-Arm Toe Touch	3/side

## Sheet: Day 1
		A)	Med Ball Work
		B1)	Back Squat
			Date	Week	Sets	Reps	Rest	Load		Set 1	Set 2	Set 3	Set 4	Set 5	Set 6
				1	4	3x2 1x4		80/70
				2	4	3x2 1x4		85/75
				3	4	3x2 1x4		90/80
				4	3	3		65
		B2)	Seated Box Junp
				Week	Sets	Reps	Rest	Load		Set 1	Set 2	Set 3	Set 4	Set 5	Set 6
				1	3	4
				2	3	4
				3	3	4
				4	3	4
		C1)	Pendlay Row
				Week	Sets	Reps	Rest	Load		Set 1	Set 2	Set 3	Set 4	Set 5	Set 6
				1	4	4
				2	4	4
				3	4	4
				4	3	4
		C2)	1-Leg Yoga Push Up
				Week	Sets	Reps	Rest	Load		Set 1	Set 2	Set 3	Set 4	Set 5	Set 6
				1	3	5/side
				2	3	5/side
				3	3	5/side
				4	3	5/side
		D1)	Barbell Supine Bridge w/ 2 Sec Iso Hold
				Week	Sets	Reps	Rest	Load		Set 1	Set 2	Set 3	Set 4	Set 5	Set 6
				1	3	8
				2	3	8
				3	3	8
				4	3	8
		D2)	Band W's
				Week	Sets	Reps	Rest	Load		Set 1	Set 2	Set 3	Set 4	Set 5	Set 6
				1	3	8
				2	3	8
				3	3	8
				4	3	8
		E1)	Ab Wheel Rollout
				Week	Sets	Reps	Rest	Load		Set 1	Set 2	Set 3	Set 4	Set 5	Set 6
				1	3	8
				2	3	8
				3	3	8
				4	3	8
		E2)	Wall Hip Mob
				Week	Sets	Reps	Rest	Load		Set 1	Set 2	Set 3	Set 4	Set 5	Set 6
				1	3	8/side
				2	3	8/side
				3	3	8/side
				4	3	8/side
		F)	Repeat Warm Up Exercises in Bold

## Sheet: Day 2
		A1)	Anterior Loaded Bulgarian Split Squat
			Date	Week	Sets	Reps	Rest	Load		Set 1	Set 2	Set 3	Set 4	Set 5	Set 6
				1	3	5/side
				2	3	5/side
				3	3	5/side
				4	3	5/side
		A2)	KB 1-Arm Toe Touch
				Week	Sets	Reps	Rest	Load		Set 1	Set 2	Set 3	Set 4	Set 5	Set 6
				1	3	3/side
				2	3	3/side
				3	3	3/side
				4	3	3/side
		B1)	Split Stance Landmine Press
				Week	Sets	Reps	Rest	Load		Set 1	Set 2	Set 3	Set 4	Set 5	Set 6
				1	3	8/side
				2	3	8/side
				3	3	8/side
				4	3	8/side
		B2)	1-Arm TRX Row w/ Offset KB
				Week	Sets	Reps	Rest	Load		Set 1	Set 2	Set 3	Set 4	Set 5	Set 6
				1	3	8/side
				2	3	8/side
				3	3	8/side
				4	3	8/side
		C1)	DB Goblet Slideboard Lateral Lunge
				Week	Sets	Reps	Rest	Load		Set 1	Set 2	Set 3	Set 4	Set 5	Set 6
				1	3	8/side
				2	3	8/side
				3	3	8/side
				4	3	8/side
		C2)	Serratus Wall Slide
				Week	Sets	Reps	Rest	Load		Set 1	Set 2	Set 3	Set 4	Set 5	Set 6
				1	3	8
				2	3	8
				3	3	8
				4	3	8
		D1)	Half Kneeling Anti-Rotaiton Cable Chop
				Week	Sets	Reps	Rest	Load		Set 1	Set 2	Set 3	Set 4	Set 5	Set 6
				1	3	8/side				50
				2	3	8/side
				3	3	8/side
				4	3	8/side
		D2)	Banded Clam Shell
				Week	Sets	Reps	Rest	Load		Set 1	Set 2	Set 3	Set 4	Set 5	Set 6
				1	3	8/side
				2	3	8/side
				3	3	8/side
				4	3	8/side
		E)	Repeat Warm Up Exercises in Bold

## Sheet: Day 3
		A)	Med Ball
		B1)	Conventional Deadlift
			Date	Week	Sets	Reps	Rest	Load		Set 1	Set 2	Set 3	Set 4	Set 5	Set 6
				1	4	3x2 1x4		80%
				2	4	3x2 1x4		85%
				3	4	3x1 1x4		90%
				4	3	3		65%
		B2)	Heiden w/ ER and Stick
				Week	Sets	Reps	Rest	Load		Set 1	Set 2	Set 3	Set 4	Set 5	Set 6
				1	3	4/side
				2	3	4/side
				3	3	4/side
				4	3	4/side
		C1)	Barbell Bench Press w/ Pause
				Week	Sets	Reps	Rest	Load		Set 1	Set 2	Set 3	Set 4	Set 5	Set 6
				1	4	4
				2	4	4
				3	4	4
				4	3	4
		C2)	1-Arm Barbell Row
				Week	Sets	Reps	Rest	Load		Set 1	Set 2	Set 3	Set 4	Set 5	Set 6
				1	4	6/side
				2	4	6/side
				3	4	6/side
				4	3	6/side
		D1)	DB Reverse Lunge from Defecit
				Week	Sets	Reps	Rest	Load		Set 1	Set 2	Set 3	Set 4	Set 5	Set 6
				1	3	6/side
				2	3	6/side
				3	3	6/side
				4	3	6/side
		D2)	T-Spine Reach and Rotate
				Week	Sets	Reps	Rest	Load		Set 1	Set 2	Set 3	Set 4	Set 5	Set 6
				1	3	6/side
				2	3	6/side
				3	3	6/side
				4	3	6/side
		E1)	Dead Bug w/ 5lb Weights in Hands
				Week	Sets	Reps	Rest	Load		Set 1	Set 2	Set 3	Set 4	Set 5	Set 6
				1	3	8/side
				2	3	8/side
				3	3	8/side
				4	3	8/side
		E2)	Shin Box
				Week	Sets	Reps	Rest	Load		Set 1	Set 2	Set 3	Set 4	Set 5	Set 6
				1	3	5/side
				2	3	5/side
				3	3	5/side
				4	3	5/side
		F)	Repeat Warm Up Exercises in Bold

## Sheet: Med BallKeiser
	Day 1
	A1) Step Behind Med Ball Shotput Throw 3x4/side @ 10lb
	A2) Side Clams 3x10/side
	B1) Step Behind Med Ball Shotput Throw 3x4/side @ 6lb
	B2) Prone External Rotation: 3x8/side
	Day 3
	A1) Keiser Chop @ 50lbs 3x2 /side
	A2) Supine Bridge w/Reach: 3x5/side
	B1) Keiser Chop @ 30lbs 3x2 /side
	B2) Adductor Rolling on Table w/ Med Ball 3x20s/side
