# Supplementary material for: Effects of a six-week weighted-implement throwing program on baseball pitching velocity, kinematics, arm stress, and arm range of motion
Source: PeerJ. 2018 Nov 23;6:e6003. doi: 10.7717/peerj.6003 (PMC6254244; doi:10.7717/peerj.6003)
Supplement: Supplemental Information 8 [file peerj-06-6003-s008.zip › 6_wk_supplemental_files_addl/Training Data/Lifting/Athlete 4/Athlete 4_1.xlsx]

## Sheet: Warm-Up
	Foam Rolling:
	-IT Band/Tensor Fasciae Latae
	-Quads
	-Hip Flexors
	-Hamstrings
	-Adductors
	-Rhomboids
	-Thoracic Extension
	-Lats
	-Pecs
	-Arches of Feet (lax ball)
	-Calves and peroneals (lax ball)
	-Piriformis/Glutes (lax ball)
	-Adductor/Ab Rolling (lax ball)
	-Infraspinatus (lax ball)
	-Pec Rolling on Wall (lax ball)
	- Adductor Rolling on Table w/Med Ball
	-Forearms/Biceps/Triceps w/Stick
	Warm-ups (preferably barefoot):
	Bench T-Spine Mob	x8
	Wall Hip Flexor Mob	8/side
	Adductor Mob w/ Rotation	8/side
	KB Arm Bar	5/side
	Shin Box To Half Kneeling Pos	5/side
	Supine Bridge w/ March	8/side
	Back to Wall Shoulder Flexion w/ Full Exhale	x8
	Serratus Wallslides	x8
	Rocking Ankle Mob	8/side
	Pull Back Butt Kick to Forward Lunge	5/side
	Inchworm	x6
	KB 1-arm Standing Toe Touch	5/side

## Sheet: Day 1
		A)	Med Ball Work
		B1)	Back Squat
			Date	Week	Sets	Reps	Rest	Load		Set 1	Set 2	Set 3	Set 4	Set 5	Set 6
				1	4	2
				2	4	2
				3	4	2
				4	3	2
		B2)	Half Kneeling Cable ER
				Week	Sets	Reps	Rest	Load		Set 1	Set 2	Set 3	Set 4	Set 5	Set 6
				1	3	8/side
				2	3	8/side
				3	3	8/side
				4	3	8/side
		C1)	Deadlift
				Week	Sets	Reps	Rest	Load		Set 1	Set 2	Set 3	Set 4	Set 5	Set 6
				1	4	2
				2	4	2
				3	4	2
				4	3	2
		C2)	Side Lying Windmill
				Week	Sets	Reps	Rest	Load		Set 1	Set 2	Set 3	Set 4	Set 5	Set 6
				1	3	8/side
				2	3	8/side
				3	3	8/side
				4	3	8/side
		D1)	Reverse Crunch w/ Med Ball and Foam Roller
				Week	Sets	Reps	Rest	Load		Set 1	Set 2	Set 3	Set 4	Set 5	Set 6
				1	3	8/side
				2	3	8/side
				3	3	8/side
				4	3	8/side
		D2)	Yoga Push-up
				Week	Sets	Reps	Rest	Load		Set 1	Set 2	Set 3	Set 4	Set 5	Set 6
				1	3	10
				2	3	10
				3	3	10
				4	3	10
		D3)	TRX Ys
				Week	Sets	Reps	Rest	Load		Set 1	Set 2	Set 3	Set 4	Set 5	Set 6
				1	3	8
				2	3	8
				3	3	8
				4	3	8
		E)	Repeat Bolded Warm-ups

## Sheet: Day 2
		A1)	Banded Pull Throughs
			Date	Week	Sets	Reps	Rest	Load		Set 1	Set 2	Set 3	Set 4	Set 5	Set 6
				1	4	5	60s
				2	4	5	60s
				3	4	5	60s
				4	3	5	60s
		A2)	Heidens
				Week	Sets	Reps	Rest	Load		Set 1	Set 2	Set 3	Set 4	Set 5	Set 6
				1	4	5/side
				2	4	5/side
				3	4	5/side
				4	3	5/side
		B1)	Anterior Loaded Bulgarian Split Squat
				Week	Sets	Reps	Rest	Load		Set 1	Set 2	Set 3	Set 4	Set 5	Set 6
				1	3	6/side
				2	3	6/side
				3	3	6/side
				4	3	6/side
		B2)	Incline Bench Row
				Week	Sets	Reps	Rest	Load		Set 1	Set 2	Set 3	Set 4	Set 5	Set 6
				1	3	8
				2	3	8
				3	3	8
				4	3	8
		C1)	1-arm DB Incline Bench
				Week	Sets	Reps	Rest	Load		Set 1	Set 2	Set 3	Set 4	Set 5	Set 6
				1	3	6/side
				2	3	6/side
				3	3	6/side
				4	3	6/side
		C2)	Cable Pallof Press
				Week	Sets	Reps	Rest	Load		Set 1	Set 2	Set 3	Set 4	Set 5	Set 6
				1	3	10/side
				2	3	10/side
				3	3	10/side
				4	3	10/side
		C3)	1-arm TRX Row w/ Offset KB
				Week	Sets	Reps	Rest	Load		Set 1	Set 2	Set 3	Set 4	Set 5	Set 6
				1	3	8/side
				2	3	8/side
				3	3	8/side
				4	3	8/side
		D)	Repeat Bolded Warm-ups

## Sheet: Day 3
		A)	Med Ball or Keiser
		B)	Speed Bench
			Date	Week	Sets	Reps	Rest	Intensity		Working Weight
				1	8	2	60s	.8-.9		120
				2	8	2	60s	.8-.9		125
				3	8	2	60s	.8-.9		130
				4	8	2	60s	1-1.1
		C)	Speed Deadlift
				Week	Sets	Reps	Rest	Intensity		Working Weight
				1	8	2	60s	.8-.9		210
				2	8	2	60s	.8-.9		225
				3	8	2	60s	.8-.9		225
				4	8	2	60s	1-1.1
		D1)	DB RDL
				Week	Sets	Reps	Rest	Load		Set 1	Set 2	Set 3	Set 4	Set 5	Set 6
				1	3	8
				2	3	8
				3	3	8
				4	3	8
		D2)	3 Point DB Row
				Week	Sets	Reps	Rest	Load		Set 1	Set 2	Set 3	Set 4	Set 5	Set 6
				1	3	6/side
				2	3	6/side
				3	3	6/side
				4	3	6/side
		E1)	Barbell Supine Hip Lift
				Week	Sets	Reps	Rest	Load		Set 1	Set 2	Set 3	Set 4	Set 5	Set 6
				1	3	6
				2	3	6
				3	3	6
				4	3	6
		E2)	Prone Plate Switches
				Week	Sets	Reps	Rest	Load		Set 1	Set 2	Set 3	Set 4	Set 5	Set 6
				1	3	2x5/side		5lb
				2	3	2x5/side		5lb
				3	3	2x5/side		5lb
				4	3	2x5/side		5lb
		F)	Repeat Bolded Warm-ups

## Sheet: Med Ball
	Day 1
	A1) Figure 8 Med Ball Shotput: 3x5/side, 6lb
	A2) Forearm Wall Slides at 135 degrees: 3x8
	B1) Recoiled Rollover Stomps to Floor: 3x4/side, 12lb
	B2) Table Adductor Dips: 2x8/side
	Day 2
	A1) Drop Lunge to Rotational Med Ball Scoop Toss: 4x5/side, 8lb
	A2) Glute Wall March Iso Holds: 3x10s/side
	B1) Split-Stance Recoiled Rollover Throw to Wall: 3x3/side, 4lb
	B2) Kneeling Glute Mobs: 3x8/side
