# Supplementary material for: Effects of a six-week weighted-implement throwing program on baseball pitching velocity, kinematics, arm stress, and arm range of motion
Source: PeerJ. 2018 Nov 23;6:e6003. doi: 10.7717/peerj.6003 (PMC6254244; doi:10.7717/peerj.6003)
Supplement: Supplemental Information 8 [file peerj-06-6003-s008.zip › 6_wk_supplemental_files_addl/Training Data/Lifting/Athlete 5/Athlete 5_2.xlsx]

## Sheet: Warm-Up
	Foam Rolling:
	-IT Band/Tensor Fasciae Latae
	-Quads
	-Hip Flexors
	-Hamstrings
	-Adductors
	-Rhomboids
	-Thoracic Extension
	-Lats
	-Pecs
	-Arches of Feet (lax ball)
	-Calves and peroneals (lax ball)
	-Piriformis/Glutes (lax ball)
	-Adductor/Ab Rolling (lax ball)
	-Infraspinatus (lax ball)
	-Pec Rolling on Wall (lax ball)
	- Adductor Rolling on Table w/Med Ball
	-Forearms/Biceps/Triceps w/Stick
	Warm-ups (preferably barefoot):
	Seated 90/90 Rotations	x5/side
	Cat Camel	x5 each
	Deep Squat Belly Breathing w/ Lat Stretch	x5 breaths
	Quadruped Extension Rotation	x6/side
	3-Way Wall Ankle Mob	x5 each
	1-Leg Supine Bridge	x5/side
	Supine Shoulder Fleixon on Peanut	x6/side
	Shin Box	x5/side
	1-Arm Forearm Slide w/ Foam roller	x6/side
	Cradle Walk to Foward Lunge	x5/side
	Alternating Lateral Lunge w/ OH Reach	x5/side

## Sheet: Day 1
		A)	Med Ball Work
		B1)	Back Squat
			Date	Week	Sets	Reps	Rest	Load		Set 1	Set 2	Set 3	Set 4	Set 5	Set 6
				1	4	3x2 1x4		80/70
				2	4	3x2 1x4		85/75
				3	4	3x2 1x4		90/80
				4	3	3		65
		B2)	Seated Box Junp
				Week	Sets	Reps	Rest	Load		Set 1	Set 2	Set 3	Set 4	Set 5	Set 6
				1	3	4
				2	3	4
				3	3	4
				4	3	4
		C1)	Pendlay Row
				Week	Sets	Reps	Rest	Load		Set 1	Set 2	Set 3	Set 4	Set 5	Set 6
				1	4	4
				2	4	4
				3	4	4
				4	3	4
		C2)	Band Resisted Push Up
				Week	Sets	Reps	Rest	Load		Set 1	Set 2	Set 3	Set 4	Set 5	Set 6
				1	3	5
				2	3	5
				3	3	5
				4	3	5
		D1)	1-Leg Hip Thrust from Bench
				Week	Sets	Reps	Rest	Load		Set 1	Set 2	Set 3	Set 4	Set 5	Set 6
				1	3	8/side
				2	3	8/side
				3	3	8/side
				4	3	8/side
		D2)	Band W's
				Week	Sets	Reps	Rest	Load		Set 1	Set 2	Set 3	Set 4	Set 5	Set 6
				1	3	8
				2	3	8
				3	3	8
				4	3	8
		E1)	Ab Rollout
				Week	Sets	Reps	Rest	Load		Set 1	Set 2	Set 3	Set 4	Set 5	Set 6
				1	3	8
				2	3	8
				3	3	8
				4	3	8
		E2)	Half Kneeling Glute Pulse
				Week	Sets	Reps	Rest	Load		Set 1	Set 2	Set 3	Set 4	Set 5	Set 6
				1	3	20s/side
				2	3	20s/side
				3	3	20s/side
				4	3	20s/side
		F)	Repeat Warm Up Exercises in Bold

## Sheet: Day 2
		A1)	Anterior Loaded Bulgarian Split Squat
			Date	Week	Sets	Reps	Rest	Load		Set 1	Set 2	Set 3	Set 4	Set 5	Set 6
			7/12/2017	1	3	5/side
				2	3	5/side
				3	3	5/side
				4	3	5/side
		A2)	KB 1-Arm Toe Touch
				Week	Sets	Reps	Rest	Load		Set 1	Set 2	Set 3	Set 4	Set 5	Set 6
				1	3	3/side
				2	3	3/side
				3	3	3/side
				4	3	3/side
		B1)	Split Stance Landmine Press
				Week	Sets	Reps	Rest	Load		Set 1	Set 2	Set 3	Set 4	Set 5	Set 6
				1	3	8/side
				2	3	8/side
				3	3	8/side
				4	3	8/side
		B2)	1-Arm TRX Row w/ Reach
				Week	Sets	Reps	Rest	Load		Set 1	Set 2	Set 3	Set 4	Set 5	Set 6
				1	3	8/side
				2	3	8/side
				3	3	8/side
				4	3	8/side
		C1)	DB Goblet Slideboard Lateral Lunge
				Week	Sets	Reps	Rest	Load		Set 1	Set 2	Set 3	Set 4	Set 5	Set 6
				1	3	8/side
				2	3	8/side
				3	3	8/side
				4	3	8/side
		C2)	Serratus Wall Slide
				Week	Sets	Reps	Rest	Load		Set 1	Set 2	Set 3	Set 4	Set 5	Set 6
				1	3	8
				2	3	8
				3	3	8
				4	3	8
		D1)	Half Kneeling Cable Chop
				Week	Sets	Reps	Rest	Load		Set 1	Set 2	Set 3	Set 4	Set 5	Set 6
				1	3	8/side
				2	3	8/side
				3	3	8/side
				4	3	8/side
		D2)	Banded Clam Shell
				Week	Sets	Reps	Rest	Load		Set 1	Set 2	Set 3	Set 4	Set 5	Set 6
				1	3	8/side
				2	3	8/side
				3	3	8/side
				4	3	8/side
		E)	Repeat Warm Up Exercises in Bold

## Sheet: Day 3
		A)	Med Ball
		B1)	Conventional Deadlift
			Date	Week	Sets	Reps	Rest	Load		Set 1	Set 2	Set 3	Set 4	Set 5	Set 6
			7/14/2017	1	4	2		80%
				2	4	2		85%
				3	4	2		90%
				4	3	2		65%
		B2)	Heiden w/ ER and Stick
				Week	Sets	Reps	Rest	Load		Set 1	Set 2	Set 3	Set 4	Set 5	Set 6
				1	3	4/side
				2	3	4/side
				3	3	4/side
				4	3	4/side
		C1)	1-Arm Barbell Row
				Week	Sets	Reps	Rest	Load		Set 1	Set 2	Set 3	Set 4	Set 5	Set 6
				1	4	5/side
				2	4	5/side
				3	4	5/side
				4	3	5/side
		C2)	Bodysaw Push Up
				Week	Sets	Reps	Rest	Load		Set 1	Set 2	Set 3	Set 4	Set 5	Set 6
				1	4	4/side
				2	4	4/side
				3	4	4/side
				4	3	4/side
		D1)	DB Reverse Lunge from Defecit
				Week	Sets	Reps	Rest	Load		Set 1	Set 2	Set 3	Set 4	Set 5	Set 6
				1	3	6/side
				2	3	6/side
				3	3	6/side
				4	3	6/side
		D2)	Half Kneeling Banded Serratus Raise
				Week	Sets	Reps	Rest	Load		Set 1	Set 2	Set 3	Set 4	Set 5	Set 6
				1	3	8
				2	3	8
				3	3	8
				4	3	8
		E1)	Dead Bug w/ 5lb Weights in Hands
				Week	Sets	Reps	Rest	Load		Set 1	Set 2	Set 3	Set 4	Set 5	Set 6
				1	3	8/side
				2	3	8/side
				3	3	8/side
				4	3	8/side
		E2)	Half Kneeling Adductor Dip
				Week	Sets	Reps	Rest	Load		Set 1	Set 2	Set 3	Set 4	Set 5	Set 6
				1	3	8/side
				2	3	8/side
				3	3	8/side
				4	3	8/side
		F)	Repeat Warm Up Exercises in Bold

## Sheet: Med BallKeiser
	Day 1
	A1) Hookems Med Ball Shotput: 3x4/side, 6lb
	A2) Side Clams 3x10/side
	B1) Crow Hop to Overhead Med Ball Throw to Wall: 3x3/side, 4b
	B2) Prone External Rotation: 3x8/side
	Day 3
	A1) Step Behind Med Ball Shot Put Throw 3x3/side, 10lb
	A2) Supine Bridge w/Reach: 3x5/side
	B1) Step Behind Med Ball Shot Put Throw, 10lb
	B2) Adductor Rolling on Table w/ Med Ball 3x20s/side
