# Supplementary material for: Effects of a six-week weighted-implement throwing program on baseball pitching velocity, kinematics, arm stress, and arm range of motion
Source: PeerJ. 2018 Nov 23;6:e6003. doi: 10.7717/peerj.6003 (PMC6254244; doi:10.7717/peerj.6003)
Supplement: Supplemental Information 8 [file peerj-06-6003-s008.zip › 6_wk_supplemental_files_addl/Training Data/Lifting/Athlete 6/Athlete 6_1.xlsx]

## Sheet: Warm-Up
	Foam Rolling:
	-IT Band/Tensor Fasciae Latae
	-Quads
	-Hip Flexors
	-Hamstrings
	-Adductors
	-Rhomboids
	-Thoracic Extension
	-Lats
	-Pecs
	-Arches of Feet (lax ball)
	-Calves and peroneals (lax ball)
	-Piriformis/Glutes (lax ball)
	-Adductor/Ab Rolling (lax ball)
	-Infraspinatus (lax ball)
	- Adductor Rolling on Table w/Med Ball
	-Forearms/Biceps/Triceps w/Stick
	Warm-ups (preferably barefoot):
	-Pec Rolling on Wall (lax ball)
	Adductor Mob w/ Rotation	8/side
	Side Lying Windmill	8/side
	Wall Hip Flexor Mob	8/side
	Glute Wall March	1x5x2s/side
	Wall Ankle Mob	8/side
	Serratus Wall-Slides	1x8
	Walking Spider-man w/ Hip Lift and Overhead Reach	5/side
	Table Adductor Dips	8/side
	Lateral Lunge w/ Overhead Reach	5/side

## Sheet: Day 1
		A)	Med Ball Work
		B1)	Back Squat
			Date	Week	Sets	Reps	Rest	Load		Set 1	Set 2	Set 3	Set 4	Set 5	Set 6
				1	4	3x2, 1x5
				2	4	3x2, 1x5
				3	4	3x2, 1x5
				4	3	2
		B2)	Yoga Plex
				Week	Sets	Reps	Rest	Load		Set 1	Set 2	Set 3	Set 4	Set 5	Set 6
				1	3	5/side
				2	3	5/side
				3	3	5/side
				4	3	5/side
		C1)	Deadlift
				Week	Sets	Reps	Rest	Load		Set 1	Set 2	Set 3	Set 4	Set 5	Set 6
				1	4	3x2, 1x5
				2	4	3x2, 1x5
				3	4	3x2, 1x5
				4	3	2
		C2)	Prone 1-arm Trap Raise
				Week	Sets	Reps	Rest	Load		Set 1	Set 2	Set 3	Set 4	Set 5	Set 6
				1	3	8/side
				2	3	8/side
				3	3	8/side
				4	3	8/side
		D1)	1-arm DB Row
				Week	Sets	Reps	Rest	Load		Set 1	Set 2	Set 3	Set 4	Set 5	Set 6
				1	3	8/side
				2	3	8/side
				3	3	8/side
				4	3	8/side
		D2)	Supine Barbell Hip Lift
			*hold for 2s at top and squeeze
				Week	Sets	Reps	Rest	Load		Set 1	Set 2	Set 3	Set 4	Set 5	Set 6
				1	3	6
				2	3	6
				3	3	6
				4	3	6
		D3)	AB Wheel Rollout
				Week	Sets	Reps	Rest	Load		Set 1	Set 2	Set 3	Set 4	Set 5	Set 6
				1	3	10
				2	3	10
				3	3	10
				4	3	10
		E)	Repeat Bolded Warm-ups

## Sheet: Day 2
		A)	Trap Bar Jumps
				Week	Sets	Reps	Rest	Intensity		Working Weight
				1	6	2	60s	1.35+		125
				2	6	2	60s	1.35+		135
				3	6	2	60s	1.35+		155
				4	3	2	60s	1.35+		165
		B1)	Anterior Loaded Bulgarian Split Squat
				Week	Sets	Reps	Rest	Load		Set 1	Set 2	Set 3	Set 4	Set 5	Set 6
				1	3	6/side
				2	3	6/side
				3	3	6/side
				4	3	6/side
		B2)	Quadruped Extension Rotation
				Week	Sets	Reps	Rest	Load		Set 1	Set 2	Set 3	Set 4	Set 5	Set 6
				1	3	8/side
				2	3	8/side
				3	3	8/side
				4	3	8/side
		C1)	Incline Bench Row
				Week	Sets	Reps	Rest	Load		Set 1	Set 2	Set 3	Set 4	Set 5	Set 6
				1	3	6
				2	3	6
				3	3	6
				4	3	6
		C2)	1-Leg DB RDL
				Week	Sets	Reps	Rest	Load		Set 1	Set 2	Set 3	Set 4	Set 5	Set 6
				1	3	6/side
				2	3	6/side
				3	3	6/side
				4	3	6/side
		C3)	Pallof Press
				Week	Sets	Reps	Rest	Load		Set 1	Set 2	Set 3	Set 4	Set 5	Set 6
				1	3	12/side
				2	3	12/side
				3	3	12/side
				4	3	12/side
		D)	Repeat Bolded Warm-ups

## Sheet: Day 3
		A)	Med Ball or Keiser
		B)	Speed Bench
			Date	Week	Sets	Reps	Rest	Intensity		Working Weight
				1	8	2	60s	.8-.9		95
				2	8	2	60s	.8-.9		115
				3	8	2	60s	.8-.9		125
				4	8	2	60s	.8-.9		125
		C)	Speed Deadlift
				Week	Sets	Reps	Rest	Intensity		Working Weight
				1	8	2	60s	.8-.9		225
				2	8	2	60s	.8-.9		235
				3	8	2	60s	.8-.9		245
				4	8	2	60s	.8-.9		255
		D1)	Barbell Row
				Week	Sets	Reps	Rest	Load		Set 1	Set 2	Set 3	Set 4	Set 5	Set 6
				1	4	5
				2	4	5
				3	4	5
				4	3	5
		D2)	DB Incline Bench
				Week	Sets	Reps	Rest	Load		Set 1	Set 2	Set 3	Set 4	Set 5	Set 6
				1	3	6
				2	3	6
				3	3	6
				4	3	6
		E1)	Yoga Push-up			push back from the bottom
				Week	Sets	Reps	Rest	Load		Set 1	Set 2	Set 3	Set 4	Set 5	Set 6
				1	3	10
				2	3	10
				3	3	10
				4	3	10
		E2)	Prone Plate Switches
				Week	Sets	Reps	Rest	Load		Set 1	Set 2	Set 3	Set 4	Set 5	Set 6
				1	3	2x5/side		5lb
				2	3	2x5/side		5lb
				3	3	2x5/side		5lb
				4	3	2x5/side		5lb
		F)	Repeat Bolded Warm-ups

## Sheet: Med Ball
	Day 1
	A1) Hot-Feet Rotational Med Ball Shotput: 4x4/side, 6lb		*shotput not a scoop
	A2) Prone Low Trap Activation 3x10
	B1) Split-Stance Stand-up Stomp: 3x3/side, 4lb
	B2) 1-arm Wall-Slides w/ Foam Roller
	Day 2
	A1) Hookems Med Ball Shotput: 3x5/side, 6lb
	A2) Adductor Rolling w/Med Ball on Table: 2x15s/side
	B1) Recoiled Rollover Throw to Wall: 4x3/side, 4lb
	B2) Serratus Upward Jab 3x8/side
