# Supplementary material for: Effects of a six-week weighted-implement throwing program on baseball pitching velocity, kinematics, arm stress, and arm range of motion
Source: PeerJ. 2018 Nov 23;6:e6003. doi: 10.7717/peerj.6003 (PMC6254244; doi:10.7717/peerj.6003)
Supplement: Supplemental Information 8 [file peerj-06-6003-s008.zip › 6_wk_supplemental_files_addl/Training Data/Lifting/Athlete 7/Athlete 7_1.xlsx]

## Sheet: Warm-Up
	Foam Rolling:
	-IT Band/Tensor Fasciae Latae
	-Quads
	-Hip Flexors
	-Hamstrings
	-Adductors
	-Rhomboids
	-Thoracic Extension
	-Lats
	-Pecs
	-Arches of Feet (lax ball)
	-Calves and peroneals (lax ball)
	-Piriformis/Glutes (lax ball)
	-Adductor/Ab Rolling (lax ball)
	-Infraspinatus (lax ball)
	-Pec Rolling on Wall (lax ball)
	- Adductor Rolling on Table w/Med Ball
	-Forearms/Biceps/Triceps w/Stick
	Warm-ups (preferably barefoot):
	Wall Hip Flexor Mobs	8/side
	Supine Bridge w/Reach	6/side
	Deep Squat Belly Breathing w/Lat Stretch	20s
	Quadruped Extension Rotation	6/side
	Seated Scapular Wall Slides	1x8
	Birddogs	6/side
	Half-Kneeling Adductor Dips	6/side
	Bowler Squats	8/side
	Wall Ankle Mobs	8/side
	Glute Wall March Iso Holds	2x5s/side
	1-leg SLDL Walk	5/side
	Reverse Lunge w/Posterolateral Reach	5/side

## Sheet: Day 1
		A)	Med Ball Work
		B1)	Back Squat
			Date	Week	Sets	Reps	Load			Set 1	Set 2	Set 3	Set 4	Set 5	Set 6
			6/6/17	1	3	5 / 5 / 5	65% / 75% / 85%
			6/13/17	2	3	3 / 3 / 3	70% / 80% / 90%
			6/20/17	3	3	5 / 3 / 1	75% / 85% / 95%
			6/26/17	4	3	5 / 3 / 1	60% / 70% / 80%
		B2)	Prone 1-arm Trap Raise
				Week	Sets	Reps	Rest	Load		Set 1	Set 2	Set 3	Set 4	Set 5	Set 6
				1	3	8/side
				2	3	8/side
				3	3	8/side
				4	3	8/side
		C1)	Swiss Bar Bench Press
				Week	Sets	Reps	Load			Set 1	Set 2	Set 3	Set 4	Set 5	Set 6
				1	3	5 / 5 / 5	65% / 75% / 85%
				2	3	3 / 3 / 3	70% / 80% / 90%
				3	3	5 / 3 / 1	75% / 85% / 95%
				4	3	5 / 3 / 1	60% / 70% / 80%
		C2)	Supine Alternating Arm Shoulder Flexion on Peanut
				Week	Sets	Reps	Rest	Load		Set 1	Set 2	Set 3	Set 4	Set 5	Set 6
				1	3	8/side
				2	3	8/side
				3	3	8/side
				4	3	8/side
		D1)	DB Reverse Lunge
				Week	Sets	Reps	Rest	Load		Set 1	Set 2	Set 3	Set 4	Set 5	Set 6
				1	3	6/side
				2	3	6/side
				3	3	6/side
				4	3	6/side
		D2)	Push-up
				Week	Sets	Reps	Rest	Load		Set 1	Set 2	Set 3	Set 4	Set 5	Set 6
				1	3	10
				2	3	10
				3	3	10
				4	3	10
		E1)	Dead Bugs
				Week	Sets	Reps	Rest	Load		Set 1	Set 2	Set 3	Set 4	Set 5	Set 6
				1	3	8/side
				2	3	8/side
				3	3	8/side
				4	3	8/side
		E2)	TRX Ys
				Week	Sets	Reps	Rest	Load		Set 1	Set 2	Set 3	Set 4	Set 5	Set 6
				1	3	8
				2	3	8
				3	3	8
				4	3	8
		F)	Repeat Bolded Warm-ups

## Sheet: Day 2
		A)	Trap Bar Jumps
			Date	Week	Sets	Reps	Rest	Intensity		Working Weight
			6/8/17	1	8	2	60s	1.35+		135
			6/15/17	2	8	2	60s	1.35+		185
			6/22/17	3	8	2	60s	1.35+		185
			6/28/17	4	3	2	60s	1.35+		185
		B1)	DB Bulgarian Split Squat
				Week	Sets	Reps	Rest	Load		Set 1	Set 2	Set 3	Set 4	Set 5	Set 6
				1	3	6/side
				2	3	6/side
				3	3	6/side
				4	3	6/side
		B2)	Side Lying Windmill
				Week	Sets	Reps	Rest	Load		Set 1	Set 2	Set 3	Set 4	Set 5	Set 6
				1	3	8/side
				2	3	8/side
				3	3	8/side
				4	3	8/side
		C1)	1-arm DB Row
				Week	Sets	Reps	Rest	Load		Set 1	Set 2	Set 3	Set 4	Set 5	Set 6
				1	3	8/side
				2	3	8/side
				3	3	8/side
				4	3	8/side
		C2)	1-Leg Hip Thrust Off Bench
				Week	Sets	Reps	Rest	Load		Set 1	Set 2	Set 3	Set 4	Set 5	Set 6
				1	3	10/side
				2	3	10/side
				3	3	10/side
				4	3	10/side
		D1)	Side Lying Clam w/ Band
				Week	Sets	Reps	Rest	Load		Set 1	Set 2	Set 3	Set 4	Set 5	Set 6
				1	3	10/side
				2	3	10/side
				3	3	10/side
				4	3	10/side
		D2)	Pallof Press
				Week	Sets	Reps	Rest	Load		Set 1	Set 2	Set 3	Set 4	Set 5	Set 6
				1	3	10/side
				2	3	10/side
				3	3	10/side
				4	3	10/side
		E)	Repeat Bolded Warm-ups

## Sheet: Day 3
		A)	Med Ball or Keiser
		B)	Speed Deadlift
			Date	Week	Sets	Reps	Rest	Intensity		Working Weight
			6/10/17	1	8	2	60s	.8-.9		185,225
			6/17/17	2	8	2	60s	.8-.9		245,245,275,275,275,275,295,295
			6/24/17	3	8	2	60s	.8-.9		225, 225,225, 275,275, 295,295, 295
			6/30/17	4	3	2	60s	1-1.1		185x5, 205x2, 225x1
		C1)	Barbell Row
				Week	Sets	Reps	Rest	Load		Set 1	Set 2	Set 3	Set 4	Set 5	Set 6
				1	3	5
				2	3	5
				3	3	5
				4	3	5
		C2)	Quadruped Extension Rotation
				Week	Sets	Reps	Rest	Load		Set 1	Set 2	Set 3	Set 4	Set 5	Set 6
				1	3	6/side
				2	3	6/side
				3	3	6/side
				4	3	6/side
		D1)	Barbell RDL
				Week	Sets	Reps	Rest	Load		Set 1	Set 2	Set 3	Set 4	Set 5	Set 6
				1	3	6
				2	3	6
				3	3	6
				4	3	6
		D2)	Adductor Mob
				Week	Sets	Reps	Rest	Load		Set 1	Set 2	Set 3	Set 4	Set 5	Set 6
				1	3	8/side
				2	3	8/side
				3	3	8/side
				4	3	8/side
		E1)	Reverse Crunch w/ Foam Roller and Med Ball
				Week	Sets	Reps	Rest	Load		Set 1	Set 2	Set 3	Set 4	Set 5	Set 6
				1	3	8
				2	3	8
				3	3	8
				4	3	8
		E2)	Bench T-Spine Mobs
				Week	Sets	Reps	Rest	Load		Set 1	Set 2	Set 3	Set 4	Set 5	Set 6
				1	3	8
				2	3	8
				3	3	8
				4	3	8
		F)	Repeat Bolded Warm-ups

## Sheet: Med Ball
	Day 1
	A1) Hot-Feet Rotational Med Ball Shotput: 4x4/side, 6lb		*shotput not a scoop
	A2) Yoga Plex 3x5/side
	B1) Split-Stance Stand-up Stomp: 3x3/side, 4lb
	B2) Forearm Wall Slides at 135 degrees: 3x8
	Day 2
	A1) Hookems Med Ball Shotput: 3x5/side, 6lb
	A2) Adductor Rolling w/Med Ball on Table: 2x15s/side
	B1) Recoiled Rollover Throw to Wall: 4x3/side, 4lb
	B2) Serratus Upward Jab 3x8/side
