# Supplementary material for: Effects of a six-week weighted-implement throwing program on baseball pitching velocity, kinematics, arm stress, and arm range of motion
Source: PeerJ. 2018 Nov 23;6:e6003. doi: 10.7717/peerj.6003 (PMC6254244; doi:10.7717/peerj.6003)
Supplement: Supplemental Information 8 [file peerj-06-6003-s008.zip › 6_wk_supplemental_files_addl/Training Data/Lifting/Athlete 7/Athlete 7_2.xlsx]

## Sheet: Warm-Up
	Foam Rolling:
	-IT Band/Tensor Fasciae Latae
	-Quads
	-Hip Flexors
	-Hamstrings
	-Adductors
	-Rhomboids
	-Thoracic Extension
	-Lats
	-Pecs
	-Arches of Feet (lax ball)
	-Calves and peroneals (lax ball)
	-Piriformis/Glutes (lax ball)
	-Adductor/Ab Rolling (lax ball)
	-Infraspinatus (lax ball)
	-Pec Rolling on Wall (lax ball)
	- Adductor Rolling on Table w/Med Ball
	-Forearms/Biceps/Triceps w/Stick
	Warm-ups (preferably barefoot):
	Half Kneeling Glute Pulse	8/side
	Supine Bridge w/ March	8/side
	Yoga Plex	5/side
	Bench T-Spine Mob	x6
	Dead Bugs	6/side
	Back to Wall Shoulder Flexion w/ Full Exhale	x8
	Wall Slides at 135 Degrees	x8
	3 Way Wall Ankle Mob	3x3x3/side
	KB Arm Bar	5/side
	Walking Spider-man w/ Hip Lift and Reach	5/side
	Cradle Walk to Forward Lunge	5/side

## Sheet: Day 1
		A)	Med Ball Work
		B1)	Front Squat
			Date	Week	Sets	Reps	Rest	Load		Set 1	Set 2	Set 3	Set 4	Set 5	Set 6
				1	4	3
				2	4	3
				3	4	3
				4	3	3 (easy)
		B2)	Serratus Wall-Slides
				Week	Sets	Reps	Rest	Load		Set 1	Set 2	Set 3	Set 4	Set 5	Set 6
				1	3	8
				2	3	8
				3	3	8
				4	3	8
		C1)	DB Alternating Arm Bench Press
				Week	Sets	Reps	Rest	Load		Set 1	Set 2	Set 3	Set 4	Set 5	Set 6
				1	4	6/side
				2	4	6/side
				3	4	6/side
				4	3	6/side
		C2)	Adductor Mob w/ Rotation
				Week	Sets	Reps	Rest	Load		Set 1	Set 2	Set 3	Set 4	Set 5	Set 6
				1	3	8/side
				2	3	8/side
				3	3	8/side
				4	3	8/side
		D1)	KB Goblet Lateral Lunge
				Week	Sets	Reps	Rest	Load		Set 1	Set 2	Set 3	Set 4	Set 5	Set 6
				1	3	6/side
				2	3	6/side
				3	3	6/side
				4	3	6/side
		D2)	Half Kneeling Landmine Press
				Week	Sets	Reps	Rest	Load		Set 1	Set 2	Set 3	Set 4	Set 5	Set 6
				1	3	8/side
				2	3	8/side
				3	3	8/side
				4	3	8/side
		E1)	Plank w/ Reach
				Week	Sets	Reps	Rest	Load		Set 1	Set 2	Set 3	Set 4	Set 5	Set 6
				1	3	10/side
				2	3	10/side
				3	3	10/side
				4	3	10/side
		E2)	Glute Wall March
				Week	Sets	Reps	Rest	Load		Set 1	Set 2	Set 3	Set 4	Set 5	Set 6
				1	3	5x3s/side
				2	3	5x3s/side
				3	3	5x3s/side
				4	3	5x3s/side
		F)	Repeat Bolded Warm-ups

## Sheet: Day 2
		A1)	Anterior Loaded Bulgarian Split Squat
			*wait two minutes post exercise then do heidens
			Date	Week	Sets	Reps	Rest	Intensity		Set 1	Set 2	Set 3	Set 4	Set 5	Set 6
				1	4	4/side
				2	4	4/side
				3	4	4/side
				4	3	4/side
		A2)	Heidens
				Week	Sets	Reps	Rest	Load		Set 1	Set 2	Set 3	Set 4	Set 5	Set 6
				1	4	5/side
				2	4	5/side
				3	4	5/side
				4	3	5/side
		B1)	Side Lying Windmill
				Week	Sets	Reps	Rest	Load		Set 1	Set 2	Set 3	Set 4	Set 5	Set 6
				1	3	8/side
				2	3	8/side
				3	3	8/side
				4	3	8/side
		B2)	1-arm Barbell Landmine Row
				Week	Sets	Reps	Rest	Load		Set 1	Set 2	Set 3	Set 4	Set 5	Set 6
				1	3	8/side
				2	3	8/side
				3	3	8/side
				4	3	8/side
		C1)	DB RDL
				Week	Sets	Reps	Rest	Load		Set 1	Set 2	Set 3	Set 4	Set 5	Set 6
				1	3	6
				2	3	6
				3	3	6
				4	3	6
		C2)	Side Lying Clam w/ Band
				Week	Sets	Reps	Rest	Load		Set 1	Set 2	Set 3	Set 4	Set 5	Set 6
				1	3	10/side
				2	3	10/side
				3	3	10/side
				4	3	10/side
		D1)	Wide Stance Anti-rotation Chop
				Week	Sets	Reps	Rest	Load		Set 1	Set 2	Set 3	Set 4	Set 5	Set 6
				1	3	10/side
				2	3	10/side
				3	3	10/side
				4	3	10/side
		D2)	Banded Hip Flexor Mob
				Week	Sets	Reps	Rest	Load		Set 1	Set 2	Set 3	Set 4	Set 5	Set 6
				1	3	8/side
				2	3	8/side
				3	3	8/side
				4	3	8/side
		E)	Repeat Bolded Warm-ups

## Sheet: Day 3
		A)	Med Ball or Keiser
		B1)	Deadlift
			*heavy sets first, single sets are to be performed at a lighter weight for speed
			Date	Week	Sets	Reps	Rest	Intensity		Set 1	Set 2	Set 3	Set 4	Set 5	Set 6
				1	4	3x3, 1x5
				2	4	3x3, 1x5
				3	4	3x2, 1x3
				4	3	3
		B2)	1-arm Wallslides w/ Reach and Liftoff
				Week	Sets	Reps	Rest	Load		Set 1	Set 2	Set 3	Set 4	Set 5	Set 6
				1	3	8/side
				2	3	8/side
				3	3	8/side
				4	3	8/side
		C1)	1-arm DB Row
				Week	Sets	Reps	Rest	Load		Set 1	Set 2	Set 3	Set 4	Set 5	Set 6
				1	3	6/side
				2	3	6/side
				3	3	6/side
				4	3	6/side
		C2)	Glute Ham Raise
				Week	Sets	Reps	Rest	Load		Set 1	Set 2	Set 3	Set 4	Set 5	Set 6
				1	3	6
				2	3	6
				3	3	6
				4	3	6
		D1)	Split Stance Low Cable Row
				Week	Sets	Reps	Rest	Load		Set 1	Set 2	Set 3	Set 4	Set 5	Set 6
				1	3	8/side
				2	3	8/side
				3	3	8/side
				4	3	8/side
		D2)	Prone Plate Switches
				Week	Sets	Reps	Rest	Load		Set 1	Set 2	Set 3	Set 4	Set 5	Set 6
				1	3	2x5/side
				2	3	2x5/side
				3	3	2x5/side
				4	3	2x5/side
		D3)	Side Lying Windmill
				Week	Sets	Reps	Rest	Load		Set 1	Set 2	Set 3	Set 4	Set 5	Set 6
				1	3	6/side
				2	3	6/side
				3	3	6/side
				4	3	6/side
		F)	Repeat Bolded Warm-ups

## Sheet: Med Ball
	Day 1
	A1) Step Behind Med Ball Shotput 3x2/side 10lb
	A2) Step Behind Med Ball Shotput 3x2/side 6lb
	A3) Quadruped Extension Rotation 3x8/side
	Day 3
	A1) Keiser Horizontal Chop 3x4/side 30lbs
	A2) Pigeon Pose 3x8/side
	B1) Split Stance Stand Up Stomp 3x3/side 4lb
	B2) Plank to Downward Dog 3x8
