# Supplementary material for: Effects of a six-week weighted-implement throwing program on baseball pitching velocity, kinematics, arm stress, and arm range of motion
Source: PeerJ. 2018 Nov 23;6:e6003. doi: 10.7717/peerj.6003 (PMC6254244; doi:10.7717/peerj.6003)
Supplement: Supplemental Information 8 [file peerj-06-6003-s008.zip › 6_wk_supplemental_files_addl/Training Data/Lifting/Athlete 8/Athlete 8_1.xlsx]

## Sheet: Sheet1
	PLYOMETRICS
	Foam Rolling:
	-IT Band/Tensor Fasciae Latae
	-Quads
	-Hip Flexors
	-Hamstrings
	-Adductors
*	-Rhomboids
*	-Thoracic Extension
*	-Lats
	-Pecs
	-Arches of Feet (lax ball)
	-Calves and peroneals (lax ball)
	-Piriformis/Glutes (lax ball)
	-Adductor/Ab Rolling (lax ball)
	-Infraspinatus (lax ball)
	-Pec Rolling on Wall (lax ball)
*	- Adductor Rolling on Table w/Med Ball
*	-Forearms/Biceps/Triceps w/Stick
*	Deep Squat Lat Stretch w/ Belly Breathing- ribs in right position	x5 breaths
	Lying Knee to Knee Pull In	x8
*	Bench T-Spine Mob tuck chin and hands places out from elbows on bar	x8
	90/90 Seated Rotations	x5/side
	1-Arm Forearm Slides w/ Lift Off	x6/side
	Supine Bridge w/ Reach drive thru heels	x6/side
*	Side Lying Windmill use prop and follow hand with eyes	x8/side
*	Serratus Upward Jab	x6/side
	Wall Ankle Mob	x6/side
	Cradle Walk to Forward Lunge	x5/side
	Lower Mid Trap Activation	x8
	Lateral Lunge w/ OH Reach	x5/side
	Low back core contractions	50
*	Foam roller between legs breathing 2 sets of 5	2
	Neck stabilization	25
	cat dog stretch with breathing
	Tolerance lunges for knee1 set of 10
	Lower ab cramp exercise
	Bowler squat
*	Kneeling overhead med ball throws with leg block
*	Supinate lay stretch for full effext
	Yoga push up tuck chin
	Wall hip flexor stretch
	Spider-Man lunge with over head reach
*	Back to wall shoulder flextion thumbs to wall overhead and release breath
	Forearm slides go out not in
*	External rotations on wall- make sure you feel it in back- don't touch elbow to wall
	Squats with hands out in front
	Breathing in neurtal
	Deep bug exhale at bottom
	Jumping
	Broom stick lay release

## Sheet: Day 1
		A)	Med Ball Work
		B1)	Back Squat
			Date	Week	Sets	Reps	Rest	Load					Set 1	Set 2	Set 3	Set 4	Set 5	Set 6
				1	5	3			PR: 315
				2	5	3
				3	5	3
				4	3	3 (easy)
		B2)	Lower Mid Trap Activation
				Week	Sets	Reps	Rest	Load					Set 1	Set 2	Set 3	Set 4	Set 5	Set 6
				1	3	8
				2	3	8
				3	3	8
				4	3	8
		C1)	Barbell Bench
				Week	Sets	Reps	Rest	Load	PR: 155				Set 1	Set 2	Set 3	Set 4	Set 5	Set 6
				1	4	5
				2	4	5
				3	4	5
				4	3	5
		C2)	Meadows Row
				Week	Sets	Reps	Rest	Load	PR: 100				Set 1	Set 2	Set 3	Set 4	Set 5	Set 6
				1	3	8/side
				2	3	8/side
				3	3	8/side
				4	3	8/side
		D1)	Barbell Supine Bridge
				Week	Sets	Reps	Rest	Load	415				Set 1	Set 2	Set 3	Set 4	Set 5	Set 6
				1	3	8
				2	3	8
				3	3	8
				4	3	8
		D2)	Half Kneeling External Rotation - Scapular Plane
				Week	Sets	Reps	Rest	Load					Set 1	Set 2	Set 3	Set 4	Set 5	Set 6
				1	3	8/side
				2	3	8/side
				3	3	8/side
				4	3	8/side
		E1)	Plank to Downward Dog
				Week	Sets	Reps	Rest	Load					Set 1	Set 2	Set 3	Set 4	Set 5	Set 6
				1	3	10
				2	3	10
				3	3	10
				4	3	10
		E2)	Half Kneeling Adductor Dip
				Week	Sets	Reps	Rest	Load					Set 1	Set 2	Set 3	Set 4	Set 5	Set 6
				1	3	8/side
				2	3	8/side
				3	3	8/side
				4	3	8/side
		F)	Repeat Warm Up Exercises in Bold

## Sheet: Day 2
		A1)	Anterior Loaded Bulgarian Split Squat
			Date				Week	Sets	Reps	Rest	Load		Set 1	Set 2	Set 3	Set 4	Set 5	Set 6
							1	3	5/side
							2	3	5/side
							3	3	5/side
							4	3	5/side
			PR: 145
		A2)	Prone 1-Arm Trap Raise
							Week	Sets	Reps	Rest	Load		Set 1	Set 2	Set 3	Set 4	Set 5	Set 6
							1	3	8/side
							2	3	8/side
							3	3	8/side
							4	3	8/side
		B1)	Split Stance Landmine Press
			PR: 40
							Week	Sets	Reps	Rest	Load		Set 1	Set 2	Set 3	Set 4	Set 5	Set 6
							1	3	8/side
							2	3	8/side
							3	3	8/side
							4	3	8/side
		B2)	Chest Supported Row
							Week	Sets	Reps	Rest	Load		Set 1	Set 2	Set 3	Set 4	Set 5	Set 6
							1	3	8
							2	3	8
							3	3	8
							4	3	8
			PR: 60
		C1)	DB Goblet Lateral Lunge
							Week	Sets	Reps	Rest	Load		Set 1	Set 2	Set 3	Set 4	Set 5	Set 6
							1	3	8/side
							2	3	8/side
							3	3	8/side
							4	3	8/side
			PR: 50
		C2)	Forearm Slides at 135 Degrees
							Week	Sets	Reps	Rest	Load		Set 1	Set 2	Set 3	Set 4	Set 5	Set 6
							1	3	8
							2	3	8
							3	3	8
							4	3	8
		D1)	Standing Pallof Press
							Week	Sets	Reps	Rest	Load		Set 1	Set 2	Set 3	Set 4	Set 5	Set 6
							1	3	10/side
							2	3	10/side
							3	3	10/side
							4	3	10/side
			PR: 30
		D2)	Clam Shell
							Week	Sets	Reps	Rest	Load		Set 1	Set 2	Set 3	Set 4	Set 5	Set 6
							1	3	8/side
							2	3	8/side
							3	3	8/side
							4	3	8/side
		E)	Repeat Warm Up Exercises in Bold

## Sheet: Day 3
		A)	Med Ball Work
		B1)	Conventional Deadlift
			Date	Week	Sets	Reps	Rest	Load		Set 1	Set 2	Set 3	Set 4	Set 5	Set 6
				1	5	3		75%
				2	5	3		80%
				3	5	3		85%
				4	3	3 (easy)		65%
			PR:315
		B2)	Bench T-Spine Mob
				Week	Sets	Reps	Rest	Load		Set 1	Set 2	Set 3	Set 4	Set 5	Set 6
				1	3	8
				2	3	8
				3	3	8
				4	3	8
		C1)	3-Point 1-arm DB Row
				Week	Sets	Reps	Rest	Load		Set 1	Set 2	Set 3	Set 4	Set 5	Set 6
				1	4	5/side
				2	4	5/side
				3	4	5/side
				4	3	5/side
			PR:95
		C2)	Yoga Push Up
				Week	Sets	Reps	Rest	Load		Set 1	Set 2	Set 3	Set 4	Set 5	Set 6
				1	3	10
				2	3	10
				3	3	10
				4	3	10
		D1)	DB Slideboard Reverse Lunge
				Week	Sets	Reps	Rest	Load		Set 1	Set 2	Set 3	Set 4	Set 5	Set 6
				1	3	8/side
				2	3	8/side
				3	3	8/side
				4	3	8/side
			PR: 35's
		D2)	Serratus Upward Jab
				Week	Sets	Reps	Rest	Load		Set 1	Set 2	Set 3	Set 4	Set 5	Set 6
				1	3	8/side
				2	3	8/side
				3	3	8/side
				4	3	8/side
		E1)	Dead Bug
				Week	Sets	Reps	Rest	Load		Set 1	Set 2	Set 3	Set 4	Set 5	Set 6
				1	3	8/side
				2	3	8/side
				3	3	8/side
				4	3	8/side
		E2)	Half Kneeling Glute Pulse
				Week	Sets	Reps	Rest	Load		Set 1	Set 2	Set 3	Set 4	Set 5	Set 6
				1	3	15s/side
				2	3	15s/side
				3	3	15s/side
				4	3	15s/side
		F)	Repeat Warm Up Exercises in Bold
