# Supplementary material for: Effects of a six-week weighted-implement throwing program on baseball pitching velocity, kinematics, arm stress, and arm range of motion
Source: PeerJ. 2018 Nov 23;6:e6003. doi: 10.7717/peerj.6003 (PMC6254244; doi:10.7717/peerj.6003)
Supplement: Supplemental Information 8 [file peerj-06-6003-s008.zip › 6_wk_supplemental_files_addl/Training Data/Lifting/Athlete 8/Athlete 8_2.xlsx]

## Sheet: Warm-Up
	PLYOMETRICS
	Foam Rolling:
	-IT Band/Tensor Fasciae Latae
	-Quads
	-Hip Flexors
	-Hamstrings
	-Adductors
	-Rhomboids
	-Thoracic Extension
	-Lats
	-Pecs
	-Arches of Feet (lax ball)
	-Calves and peroneals (lax ball)
	-Piriformis/Glutes (lax ball)
	-Adductor/Ab Rolling (lax ball)
	-Infraspinatus (lax ball)
	-Pec Rolling on Wall (lax ball)
	- Adductor Rolling on Table w/Med Ball
	-Forearms/Biceps/Triceps w/Stick
	Warm-ups (preferably barefoot):
	Deep Squat Lat Stretch w/ Belly Breathing- ribs in right position	x5 breaths
	Pigeon Pose	x5 breaths /side
	Bench T-Spine Mob tuck chin and hands places out from elbows on bar	x8
	Shin Box	x5/side
	Forearm Slides at 135 Degrees	x6/side
	Supine Bridge w/ March	x6/side
	T-Spine Reach and Rotate	x8/side
	Prone Lengthening	x8
	Rocking Ankle Mob	x8/side
	Knee Pull to Reverse Lunge	x5/side
	1-Arm KB Toe Touch	x3/side
	Lateral Lunge w/ OH Reach	x5/side
	Low back core contractions	50
	Foam roller between legs breathing 2 sets of 5	2
	Neck stabilization	25
	Tolerance lunges for knee1 set of 10
	Lower ab cramp exercise
	Bowler squat
	Kneeling overhead med ball throws with leg block
	Yoga push up tuck chin
	Wall hip flexor stretch
	Forearm slides go out not in
	External rotations on wall- make sure you feel it in back- don't touch elbow to wall
	Squats with hands out in front
	Breathing in neurtal
	Dead bug exhale at bottom
	Jumping
	Broom stick lay release
	Diaphragm breathing

## Sheet: Day 1
		A)	Med Ball Work
		B1)	Front Squat
			Date	Week	Sets	Reps	Load			Set 1	Set 2	Set 3	Set 4	Set 5	Set 6
				1	3	5/5/5+	65%/75%/85%
				2	3	3/3/3+	70%/80%/90%
				3	3	5/3/1+	75%/85%/95%
				4	3	3 (easy)	65%
			PR 185
		B2)	Prone 1-Arm Trap Raise
				Week	Sets	Reps	Rest	Load		Set 1	Set 2	Set 3	Set 4	Set 5	Set 6
				1	3	8/side
				2	3	8/side
				3	3	8/side
				4	3	8/side
		C1)	1-Arm Alternating DB Bench
				Week	Sets	Reps	Rest	Load		Set 1	Set 2	Set 3	Set 4	Set 5	Set 6
				1	4	5/side
				2	4	5/side
				3	4	5/side
				4	3	5/side
			PR 70
		C2)	Chest Supported Row w/ 2 Sec Iso Hold
				Week	Sets	Reps	Rest	Load		Set 1	Set 2	Set 3	Set 4	Set 5	Set 6
				1	4	8
				2	4	8
				3	4	8
				4	3	8
			60
		D1)	1-Leg Hip Thrust from Bench
				Week	Sets	Reps	Rest	Load		Set 1	Set 2	Set 3	Set 4	Set 5	Set 6
				1	3	8/side
				2	3	8/side
				3	3	8/side
				4	3	8/side
		D2)	Band W's
				Week	Sets	Reps	Rest	Load		Set 1	Set 2	Set 3	Set 4	Set 5	Set 6
				1	3	8
				2	3	8
				3	3	8
				4	3	8
		E1)	Plank to Downward Dog
				Week	Sets	Reps	Rest	Load		Set 1	Set 2	Set 3	Set 4	Set 5	Set 6
				1	3	8
				2	3	8
				3	3	8
				4	3	8
		E2)	Squat to Stand w/ Reach
				Week	Sets	Reps	Rest	Load		Set 1	Set 2	Set 3	Set 4	Set 5	Set 6
				1	3	5/side
				2	3	5/side
				3	3	5/side
				4	3	5/side
		F)	Repeat Warm Up Exercises in Bold

## Sheet: Day 2
		A)	Speed Squat
			Date	Week	Sets	Reps	Rest	Load		Set 1	Set 2	Set 3	Set 4	Set 5	Set 6
			-	1	6	2	60s	.8-.9
			-	2	6	2	60s	.8-.9
			-	3	7	2	60s	.8-.9
				4	3	2	60s	.8-.9
			PR: 245
		B)	Speed Deadlift
				Week	Sets	Reps	Rest	Load		Set 1	Set 2	Set 3	Set 4	Set 5	Set 6
				1	6	2	60s	.8-.9
				2	6	2	60s	.8-.9
				3	7	2	60s	.8-.9
				4	3	2	60s	.8-.9
			PR: 275
		C)	Speed Bench
				Week	Sets	Reps	Rest	Load		Set 1	Set 2	Set 3	Set 4	Set 5	Set 6
				1	6	2	60s	.8-.9
				2	6	2	60s	.8-.9
				3	7	2	60s	.8-.9
				4	3	2	60s	.8-.9
			PR: 145
		D1)	Half Kneeling Landmine Press
				Week	Sets	Reps	Rest	Load		Set 1	Set 2	Set 3	Set 4	Set 5	Set 6
				1	3	8/side
				2	3	8/side
				3	3	8/side
				4	3	8/side
			PR: 80
		D2)	TRX 1-Arm Row w/ Reach
				Week	Sets	Reps	Rest	Load		Set 1	Set 2	Set 3	Set 4	Set 5	Set 6
				1	3	8
				2	3	8
				3	3	8
				4	3	8
		E1)	Wide Stance Anti-Rotation Cable Chop
				Week	Sets	Reps	Rest	Load		Set 1	Set 2	Set 3	Set 4	Set 5	Set 6
				1	3	8/side
				2	3	8/side
				3	3	8/side
				4	3	8/side
			PR: 30
		E2)	Banded Wall Walks
				Week	Sets	Reps	Rest	Load		Set 1	Set 2	Set 3	Set 4	Set 5	Set 6
				1	3	5
				2	3	5
				3	3	5
				4	3	5
		E)	Repeat Warm Up Exercises in Bold

## Sheet: Day 3
		A)	Med Ball
		B1)	Deadlift	Press feet thru floor instead of lifting with upper body
			Date	Week	Sets	Reps	Load			Set 1	Set 2	Set 3	Set 4	Set 5	Set 6
				1	3	5/5/5+	65%/75%/85%
				2	3	3/3/3+	70%/80%/90%
				3	3	5/3/1+	75%/85%/95%
				4	3	3 (easy)	65%
			PR: 325
		B2)	Cat Camel
				Week	Sets	Reps	Rest	Load		Set 1	Set 2	Set 3	Set 4	Set 5	Set 6
				1	3	5
				2	3	5
				3	3	5
				4	3	5
		C1)	Pendlay Row
				Week	Sets	Reps	Rest	Load		Set 1	Set 2	Set 3	Set 4	Set 5	Set 6
				1	4	5
				2	4	5
				3	4	5
				4	3	5
			PR: 155
		C2)	Bodysaw Push Up
				Week	Sets	Reps	Rest	Load		Set 1	Set 2	Set 3	Set 4	Set 5	Set 6
				1	4	4/side
				2	4	4/side
				3	4	4/side
				4	3	4/side
		D1)	DB Reverse Lunge from Defecit
				Week	Sets	Reps	Rest	Load		Set 1	Set 2	Set 3	Set 4	Set 5	Set 6
				1	3	8/side
				2	3	8/side
				3	3	8/side
				4	3	8/side
		D2)	Back to Wall ER Iso Holds
				Week	Sets	Reps	Rest	Load		Set 1	Set 2	Set 3	Set 4	Set 5	Set 6
				1	3	8/side
				2	3	8/side
				3	3	8/side
				4	3	8/side
		E1)	Bear Crawl
				Week	Sets	Reps	Rest	Load		Set 1	Set 2	Set 3	Set 4	Set 5	Set 6
				1	3	8/side
				2	3	8/side
				3	3	8/side
				4	3	8/side
		E2)	Banded Clam Shell w/ 2 Sec Iso Hold
				Week	Sets	Reps	Rest	Load		Set 1	Set 2	Set 3	Set 4	Set 5	Set 6
				1	3	8/side
				2	3	8/side
				3	3	8/side
				4	3	8/side
		F)	Repeat Warm Up Exercises in Bold

## Sheet: Med BallKeiser
	Day 1
	A1) Step Behind Med Ball Shotput Throw 3x4/side @ 10lb
	A2) Side Clams 3x10/side
	B1) Step Behind Med Ball Shotput Throw 3x4/side @ 6lb
	B2) Prone External Rotation: 3x8/side
	Day 3
	A1) Keiser Chop @ 50lbs 3x2 /side
	A2) Supine Bridge w/Reach: 3x5/side
	B1) Keiser Chop @ 30lbs 3x2 /side
	B2) Adductor Rolling on Table w/ Med Ball 3x20s/side
