# Supplementary material for: Effects of a six-week weighted-implement throwing program on baseball pitching velocity, kinematics, arm stress, and arm range of motion
Source: PeerJ. 2018 Nov 23;6:e6003. doi: 10.7717/peerj.6003 (PMC6254244; doi:10.7717/peerj.6003)
Supplement: Supplemental Information 8 [file peerj-06-6003-s008.zip › 6_wk_supplemental_files_addl/Training Data/Throwing.xlsx]

## Sheet: Athlete 1
				First Capture	ReCapture
				2017-06-29	2017-08-10
	Week of	Sunday	Monday	Tuesday	Wednesday	Thursday	Friday	Saturday
	2017-06-25	Off	Hybrid B	Velocity	Recovery	Hybrid B	Hybrid B	Off
	2017-07-02	Off	Recovery	Hybrid B	Recovery	ReTest	Recovery	PlyoCare Velo
	2017-07-09	Off	Hybrid B	Velocity	Recovery	Hybrid B	Recovery	Mound Velo
	2017-07-16	Off	Recovery	Velocity	Recovery	Hybrid B	Recovery	PlyoCare Velo
	2017-07-23	Off	Hybrid B	Velocity	Recovery	Hybrid B	Hybrid B	Off
	2017-07-30	Off	Mound Blend D	Recovery	Recovery/off	ReTest/Mound Blend	Recovery	Mound Velo
	2017-08-06	Off	Hybrid B	Velocity	Recovery	Hybrid B	Recovery	PlyoCare Velo
	Velocity Day:	Date	7 oz	6 oz	5 oz	4 oz	3 oz
		2018-07-11	82.5	85	93.6	90.8	96.1
		2018-07-18	80.5	87.6	94.4	91.8	94
		2018-07-25		78.2	91
		2018-08-08			84.4
			Roll-Ins		Rockers				Walking Windups
		Ball Color	Green	Blue	Blue	Red	Yellow	Gray	Blue	Red	Yellow	Gray
	PlyoCare Velocity	Date
		2018-07-08	50.6	64.6	62.3	72.3	78.4	80.4	65.1	75.1	79.3	86.8
		2018-07-22	50.4	64.1	61.8	70.1	75.6	82.7	63.4	74.6	77	85
	Mound Velo	Date	3 sets of 5 pitches
		2018-07-17	87.3	83.7	87.8	88.1	88.6
			88.1	88.2	89.4	88.1	88
			87.8	88	88.6	88.1	89.8
			91.1	89.2	89.4	88.5	88.2
		2018-08-05	87.8	89.7	89.3	88.3	87.2
			89.8	88.9	88.1	88.9	88.9
			88.9	90.6	90	88.6	89.8

## Sheet: Athlete 2
				First Capture	ReCapture
				2017-06-25	2017-08-05
	Week of	Sunday	Monday	Tuesday	Wednesday	Thursday	Friday	Saturday
	2017-06-25	Hybrid B	Velocity	Recovery	Hybrid B	Hybrid B	Off	Off
	2017-07-02	Hybrid A	Recovery	Recovery/Off	Retest	Recovery	PlyoCare Velocity	Off
	2017-07-09	Hybrid B	Velocity	Recovery	Hybrid B	Recovery	PlyoCare Velocity	Off
	2017-07-16	Recovery	Velocity	Recovery	Hybrid B	Recovery	PlyoCare Velocity	Off
	2017-07-23	Hybrid B	Velocity	Recovery	Hybrid B	Hybrid B	Off	Off
	2017-07-30	Hybrid A	Recovery	Recovery/Off	Retest	Recovery	Mound Velo	Off
	Velocity Day:	Date	7 oz	6 oz	5 oz	4 oz	3 oz
		2018-06-26	86.9	90.7	97.7	100.4	106.6
		2018-07-10	89.7	91.2	100.4	102.5	108.5
		2018-07-17	90.8	93.9	103.1	106.1	111.8
		2018-07-24	91.2	94.4	101.8	105.3	113.1
			Roll-Ins		Rockers				Walking Windups
		Ball Color	Green	Blue	Blue	Red	Yellow	Gray	Blue	Red	Yellow	Gray
	PlyoCare Velocity	Date
		2018-07-07	46.8	65.1	63.7	74.1	83.4	84	67.5	79.5	87.8	92.3
		2018-07-14	49.4	66.4	64.5	75.3	80.8	86.9	70.1	82	88.3	93.6
		2018-07-21	50.1	63.3	64.3	75.4	81.6	84.3	67.7	81.1	85.4	93.6
	Mound Velo	Date	3 sets of 5 pitches
		2018-08-04	93.2	93.7	93.6	93.7	93.9
			94.6	95.8	94.1	93.9	93.9
			93.7	94.6	94.4	93.5	94.7

## Sheet: Athlete 3
				First Capture	Recapture
				2017-06-22	2017-08-04
	Week of	Sunday	Monday	Tuesday	Wednesday	Thursday	Friday	Saturday
	2017-06-18	Off	Recovery	Velocity	Recovery	Hybrid B	Recovery	PlyoCare Velocity
	2017-06-25	Off	Recovery	Hybrid B	Recovery	Mound Blending B	Recovery	PlyoCare Velocity
	2017-07-02	Off	Recovery	Velocity	Recovery	Mound Blending B	Recovery	Mound Velo
	2017-07-09	Off	Mound Blend B	Recovery	Mound Blend B	Recovery	Live ABs	Off
	2017-07-16	Recovery	Velocity	Recovery	Retest	Recovery	PlyoCare Velocity	Off
	2017-07-23	Recovery	WB Mound Velo	Recovery	Hybrid B	Recovery	PlyoCare Velocity	Off
	2017-07-30	Recovery	WB Mound Velo	Recovery	Hybrid B	Recovery	PlyoCare Velocity	Off
	Velocity Day:	Date	7 oz	6 oz	5 oz	4 oz	3 oz
		2018-06-20	91.8	96.9	100.3	100.7	104.9
		2018-07-04	92.4	93.8	97.8	100.7	103.4
		2018-07-17		95	97.2	100.9
			Roll-Ins		Rockers				Walking Windups
		Ball Color	Blue	Red	Blue	Red	Yellow	Gray	Blue	Red	Yellow	Gray
	PlyoCare Velocity	Date
		2018-06-24	66.6	77.7	65.3	77.8	81.4	86.4	68.8	79.5	82.9	84
		2018-07-01	69.4	79.8	66.4	77.4	82.3	88.3	69.4	79	82.3	92.5
		2018-07-21	67.6	80.2	66.3	74.6	79.8	84.6	69.9	77.7	86	94.8
		2018-07-28	68.6	78.7	65.9	73.7	81.2	84.5	69.8	77.7	85.1	92.9
		8/?	67.6	77.8	64.7	72.8	80.4	83.8	69.6	76.4	84.9	91.1
	Mound Velo	Date	3 sets of 5 pitches
		2018-07-06	91.8	91.8	92.2	92.1	92.4
			91.4	92.4	91.2	91.1	91.3
			90.6	91.1	90.8	90.8	89.8

## Sheet: Athlete 4
				First Capture	ReCapture
				2017-07-05	2017-08-16
	Week of	Sunday	Monday	Tuesday	Wednesday	Thursday	Friday	Saturday
	2017-07-02	Off	Recovery	Recovery/off	ReTest	Recovery	Hybrid A	Off
	2017-07-09	Recovery	Hybrid B	Recovery	Hybrid B	Recovery	Hybrid A	Off
	2017-07-16	Recovery	Velocity	Recovery	Hybrid B	Recovery	Hybrid A	Off
	2017-07-23	Hybrid B	Velocity	Recovery	Hybrid B	Hybrid B	Off	Off
	2017-07-30	Hybrid B	Recovery	Recovery/off	Hybrid B	Recovery	PlyoCare Velo	Off
	2017-08-06	Recovery	Velocity	Recovery	Hybrid B	Recovery	Hybrid A	Off
	2017-08-13	Hybrid B	Velcotiy	Recovery	Hybrid B	Hybrid B	PlyoCare Velo	Off
	Velocity Day:	Date	7 oz	6 oz	5 oz	4 oz	3 oz
		2018-07-17	72.3	77.7	79.6	82.6	86.8
		2018-07-24	73.3	75.8	79.3
		2018-08-07	74.6	75.6	79.5	81.4	84.6
		2018-08-14	73.6	75.9	77.6	80.9	83.6
			Roll-Ins		Rockers				Walking Windups
		Ball Color	Green	Blue	Blue	Red	Yellow	Gray	Blue	Red	Yellow	Gray
	PlyoCare Velocity	Date
		2018-08-04	59.1	68.6	56.7	67.3	71.4	76.3	56.9	67.8	72.4	74.3

## Sheet: Athlete 5
				First Capture	Recapture
				2017-06-28	2017-08-09
	Week of	Sunday	Monday	Tuesday	Wednesday	Thursday	Friday	Saturday
	2017-06-25	Hybrid B	Velocity	Recovery	Hybrid B	Hybrid B	Off	Off
	2017-07-02	Hybrid A	Recovery	Recovery/Off	Retest	Recovery	Mound Blending B	Off
	2017-07-09	Hybrid B	Mound Blending B	Recovery	Hybrid B	Recovery	Mound Blending A	Off
	2017-07-16	Recovery	Mound Velo	Recovery	Recovery	Mound Blending B	Recovery	Off
	2017-07-23	Mound Command	Recovery	Recovery	Mound Velo	Recovery	Recovery	Off
	2017-07-30	Mound Blending B	Recovery	Mound Command	Recovery	Recovery	Live ABs	Off
	2017-08-06	Recovery	Recovery	Mound Command	Recovery	Mound Blend B	Recovery	Off
	Mound Velo	Date	3 sets of 5 pitches
		2018-07-17	86.9	87.8	82.9	86.8	86.1
			86.3	86.2	84.9	85.1	85
			87.8	86.2	86.8	88.5	87.8
		2018-07-26	87.6	87.3	87.4	87.8	85.9
			87.6	85.9	85.7	87.6	84.6
			85.6	86.1	86.8	84.5	85.9

## Sheet: Athlete 6
				First Capture	Recapture
				2017-07-06	2017-08-18
	Week of	Sunday	Monday	Tuesday	Wednesday	Thursday	Friday	Saturday
	2017-07-02	Off	Recovery	Velocity	Recovery	Hybrid B	Recovery	PlyoCare Velocity
	2017-07-09	Off	Recovery	Velocity	Recovery	Retest	Recovery	PlyoCare Velocity
	2017-07-16	Off	Recovery	Velocity	Recovery	Hybrid B	Hybrid B	Off
	2017-07-23	Hybrid B	Hybrid A	Recovery	Recovery/Off	Hybrid B	Recovery/Off	PlyoCare Velocity
	2017-07-30	Off	Recovery	Velocity	Recovery	Hybrid B	Recovery	PlyoCare Velocity
	2017-08-06	Off	Recovery	Velocity	Recovery	Retest	Recovery	PlyoCare Velocity
	2017-08-13	Off	Recovery	Mound Blend B	Recovery	Recovery	Exit Pen	Off
	Velocity Day:	Date	7 oz	6 oz	5 oz	4 oz	3 oz
		2017-07-11	85.1	87.8	92.5	92.6	94.3
		2017-07-18	83.1	86.9	88.5	91.5	92.6
		2017-08-01	85.8	90.9	90.7	88.4	94
		2017-08-08	83.2	87.9	90.9	88.9	96.5
			Roll-Ins		Rockers				Walking Windups
		Ball Color	Green	Blue	Blue	Red	Yellow	Gray	Blue	Red	Yellow	Gray
	PlyoCare Velocity	Date
		2018-07-08	50.8	66.2	62.2	68.8	74.1	75.2	64.7	72.4	77.9	80.8
		2018-07-15	49.2	66.8	62.9	70.9	73.9	76.5	65.8	75.6	78.4	82.3
		2018-07-29	53.7	68.6	64.6	73.6	75	74.1	68.6	72.8	82.8	84.3
		2018-08-05	52.5	70.1	65	71.3	76.8	76.7	68.8	77.4	81.2	81.4
		2018-08-12	51.8	68.8	64.9	71.7	74.4	78.9	68.3	76.2	80.4	82.6

## Sheet: Athlete 7
				First Capture	ReCapture
				2017-06-29	2017-08-10
	Week of	Sunday	Monday	Tuesday	Wednesday	Thursday	Friday	Saturday
	2017-06-25	Off	Recovery	Hybrid B	Recovery	Retest	Recovery	PlyoCare Velocity
	2017-07-02	Off	Hybrid B	Velocity	Recovery	Hybrid B	Recovery	PlyoCare Velocity
	2017-07-09	Off	Recovery	Velocity	Recovery	Hybrid B	Recovery	PlyoCare Velocity
	2017-07-16	Off	Recovery	Velocity	Recovery	Hybrid B	Recovery	Off
	2017-07-23	Off	Recovery	Hybrid B	Recovery	Retest	Recovery	PlyoCare Velocity
	2017-07-30	Off	Hybrid B	Velocity	Recovery	Hybrid B	Recovery	PlyoCare Velocity
	2017-08-06	Off	Recovery	Velocity	Recovery	Hybrid B	Recovery	Hybrid B
	Velocity Day:	Date	7 oz	6 oz	5 oz	4 oz	3 oz
		2017-07-04	79.9	80.6	84.6	90.7	87.6
		2017-07-11	80	81	85.6	86.1	87.6
		2017-07-18	80.9	82.2	85.9	85.7	88.4
		2017-08-01	78.8	80.8	83.4	81.8	84.3
		2017-08-08	75.9	76.6	81.6	84.3	85
			Roll-Ins				Rockers				Walking Windups
		Ball Color	Blue	Red	Yellow	Gray	Blue	Red	Yellow	Gray	Blue	Red	Yellow	Gray
	PlyoCare Velocity	Date
		2017-07-01	60.5	68.7	71.3	77	60.9	68.3	70.4	73.7	63.9	71.9	74.9	78.5
		2017-07-08	63.5	69.9	72.9	77.2	61.9	68.6	73.1	75.3	65.2	71.6	73.1	79.8
		2017-07-15	61.8	71.3	74.7	76.2	60.9	68.6	72.3	75.9	64.6	71.7	76.9	80.8
		2017-07-28	62.4	67.8	72,8	77.1	60.4	68.8	70.6	76.1	62.5	71.2	73,7	76.8
		2017-08-05		69.3	72	77.8	59.9	66.2	69.1	72.4	61.5	71.5	73.9	80

## Sheet: Athlete 8
				First Capture	Recapture
				2017-06-22	2017-08-04
	Week of	Sunday	Monday	Tuesday	Wednesday	Thursday	Friday	Saturday
	2017-06-18	Off	Recovery	Hybrid A	Recovery	Hybrid B	Recovery	PlyoCare Velocity
	2017-06-25	Off	Recovery	Velocity	Recovery	Hybrid B	Recovery	PlyoCare Velocity
	2017-07-02	Off	Recovery	Velocity	Recovery	Hybrid B	Hybrid B	PlyoCare Velocity
	2017-07-09	Off	Recovery	Velocity	Recovery	Hybrid B	Hybrid B	Off
	2017-07-16	Hybrid B	Hybrid A	Recovery	Recovery	Hybrid B	Recovery	PlyoCare Velocity
	2017-07-23	Off	Recovery	Velocity	Recovery	Mound Blend B	Recovery	Mound Blend B
	2017-07-30	Off	Recovery	Mound Velo	Recovery	Mound Blend B	Recovery	Mound Command
	Velocity Day:	Date	7 oz	6 oz	5 oz	4 oz	3 oz
		2018-06-27	79.9	82.6	87.1	85.1	92.6
		2018-07-04	80.1	84.3	88.8	88	92.8
		2018-07-11	79.8	84.5	88.9	91.4	96.1
		2018-07-25	82.4	84.6	89.1	91.3	95.1
			Roll-Ins		Rockers				Walking Windups
		Ball Color	Blue	Red	Blue	Red	Yellow	Gray	Blue	Red	Yellow	Gray
	PlyoCare Velocity	Date
		2018-06-24	64.6	74.6	59.3	65.4	72.5	78	62.4	72	75.4	77.4
		2018-07-01	68.7	77	63.6	69.1	74.3	77.8	65.8	76.9	79.3	84.2
		2018-07-08	67.3	74.1	63.3	73.6	74.5	77.9	66.8	77.7	83.2	86.5
		2018-07-22	68.6	77.6	62.4	71.6	74.9	80	64.9	75.4	79.3	86.1
	Mound Velo	Date	3 sets of 5 pitches
		2018-08-01	85.4	86.4	84	85.1	86.9
			84.7	85.6	84.7	82.7	84.3
			84.9	83.9	85.1

## Sheet: Athlete 9
				First Capture	Recapture
				2017-06-28	2017-08-09
	Week of	Sunday	Monday	Tuesday	Wednesday	Thursday	Friday	Saturday
	2017-06-25	Recovery	Hybrid A	Recovery	Retest	Recovery	PlyoCare Velocity	Off
	2017-07-02	Hybrid B	Velocity	Recovery	Hybrid B	Recovery	PlyoCare Velocity	Off
	2017-07-09	Recovery	Velocity	Recovery	Hybrid B	Recovery	PlyoCare Velocity	Off
	2017-07-16	Hybrid B	Recovery	Recovery/Off	Mound Blending B	Recovery	Off	Mound Blending B
	2017-07-23	Recovery	Recovery/Off	Mound Blending A	Recovery	Recovery	Bullpen	Off
	2017-07-30	Hybrid B	Bullpen	Recovery	Hybrid B	Recovery	Mound Velo	Off
	2017-08-06	Recovery	Live ABs	Recovery	Hybrid B	Recovery	Live ABs/ Exit	Off
	Velocity Day:	Date	7 oz	6 oz	5 oz	4 oz	3 oz
		2018-07-03	83.2	83.6	91.5	90.3	93.3
		2018-07-10	85.3	87.3	89.7	91	93.4
			Roll-Ins		Rockers				Walking Windups
		Ball Color	Green	Blue	Blue	Red	Yellow	Gray	Blue	Red	Yellow	Gray
	PlyoCare Velocity	Date
		2018-06-30	49.7	65.4	62.3	71	77.6	78.1	64.7	73.8	75.8	84.1
		2018-07-07	49.3	63.4	62.6	71.1	74.3	76.6	64.5	73.6	78.8	79.9
		2018-07-14	46.8	62.2	60.5	70.7	74.6	78.2	61.3	71.5	77	77.8
	Mound Velo	Date	3 sets of 5 pitches
		2018-08-04	87.4	87	87.2	87.3	87.1
			87.4	86.3	87.8	86.1	87.6
			87	85.7	84.4	84.9	85.6

## Sheet: Athlete 10
				First Capture	Recapture
				2017-06-22	2017-08-04
	Week of	Sunday	Monday	Tuesday	Wednesday	Thursday	Friday	Saturday
	2017-06-18	Off	Recovery	Velocity	Recovery	Hybrid B	Recovery	PlyoCare Velocity
	2017-06-25	Off	Hybrid B	Velocity	Recovery	Hybrid B	Hybrid B	PlyoCare Velocity
	2017-07-02	Off	Recovery	Velocity	Recovery	Retest	Recovery	Off
	2017-07-09	Off	Hybrid B	Hybrid A	Recovery/Off	Mound Blending B	Recovery	Mound Blending B
	2017-07-16	Off	Hybrid B	Mound Velo	Recovery	Flat Command	Recovery	Live ABs
	2017-07-23	Off	Recovery	Hybrid B	Live Ab	Flat Command	Recovery	Hybrid B
	2017-07-30	Off	Recovery	Hybrid B	Live Ab	Recovery	Recovery	Mound Blending B
	Velocity Day:	Date	7 oz	6 oz	5 oz	4 oz	3 oz
			86.8	94.1	97.8	102.4	106.5
			91.4	92.6	100.4	103.1	107.3
			Roll-Ins		Rockers				Walking Windups
		Ball Color	Green	Blue	Blue	Red	Yellow	Gray	Blue	Red	Yellow	Gray
	PlyoCare Velocity	Date
		2018-06-24	50.9	67.6	62	72.6	80.2	82.6	68.9	78.4	84.3	89.9
		2018-07-01	56.2	69.1	65.9	74.4	81.6	84.1	68.6	78.1	84.3	90.9
	Mound Velo	Date	3 sets of 5 pitches
		2018-07-18	94.1	93.4	93.3	93.3	93.1
			92.8	91.2	92	92	92.9
			92.4	92.4	92.1	90.8	91.6
	Live ABs
	2018-07-22						2018-07-26						2018-08-02
		Pitch #	Pitch Type	Velocity	Ball (0)/Strike (1)			Pitch #	Pitch Type	Velocity	Ball (0)/Strike (1)			Pitch #	Pitch Type	Velocity	Ball (0)/Strike (1)
		1	FB	93.4	0			1	FB	91.3	0			1	FB	93.7	0
		2	FB	92.1	0			2	FB	91.3	0			2	FB	92.4	1
		3	FB	91.3	0			3	FB	89.8	1			3	FB	92.6	1
		4	FB	91.1	0			4	SL	82.1	1			4	SL	82.4	0
		5	FB	92.2	0			5	SL	82.8	1			5	FB	92.1	1
		6	FB	91.8	1			6	FB	91.4	0			6	FB	92.1	0
		7	FB	91.2	1			7	FB	90.3	1			7	FB	91.1	0
		8	Ch	81.8	0			8	FB	91.3	1			8	SL	79.6	1
		9	FB	91.8	0			9	SL	83	1			9	FB	92.4	1
		10	FB	92.2	0			10	FB	91.3	0			10	SL	83.3	0
		11	FB	91.4	1			11	SL	83.1	1			11	SL	81.8	1
		12	FB	92.7	0			12	FB	89.6	1			12	FB	92.1	0
		13	FB	92.4	1			13	SL	83.8	1			13	SL	80.9	0
		14	SL	82.9	1			14	FB	90.9	1			14	SL	81.4	1
		15	SL	84.2	1			15	FB	90.7	0			15	FB	91.3	1
		16	SL	83.4	0			16	FB	90.1	1			16	FB	90.9	1
		17	FB	91.9	1			17	SL	83.1	0			17	SL	84.2	1
		18	FB	91.3	0			18	FB	89.1	0			18	SL	83.1	1
		19	CB	78.1	0			19	FB	88.7	1			19	FB	92.3	0
		20	FB	90.8	1			20	FB	90.4	1			20	FB	90	1
		21	FB	91.2	0			21	SL	81.1	0			21	FB	89.9	0
		22	FB	91.6	1			22	FB	90.1	1			22	FB	89.8	0
		23	SL	85	1			23	SL	81.5	0			23	FB	90.3	1
		24	FB	91.5	0			24	SL	81.1	0			24	CH	80.9	1
		25	FB	90.8	0			25	FB	90.4	0			25	SL	82.8	1
		26	CB	75.9	0			26	FB	89.8	1			26	FB	90.6	1
		27	FB	91.4	1			27	SL	82.6	0			27	SL	81.4	1
		28	FB	90.6	0			28	FB	89.8	0			28	SL	82.4	1
		29	SL	83.4	0			29	FB	89.4	1			29	SL	82.6	0
		30	Fb	90.6	0			30	FB	90.4	0			30	CH	80.9	0
		31	FB	90.4	0			31	FB	87.8	0			31	FB	90.8	1
		32	FB	90.5	1			32	SL	80.8	0			32	SL	83.3	0
		33	FB	90.6	1			33	FB	88.6	1			33	SL	82.4	1
		34	SL	82.6	1			34	SL	82.9	0			34	SL	82	0
		35	FB	90.6	0			35	FB	90.4	1			35	FB	91.3	1
		36	SL	82.5	0			36	SL	81.9	0			36	SL	83.1	1
		37	FB	91.5	1			37	FB	90.4	0			37	FB	91.9	1
		38	FB	90.6	1									38	SL	82.8	1
														39	FB	92.2	0
														40	FB	91.2	0
														41	SL	81.9	1

[truncated: 7 more sheets: Athlete 11, Athlete 12, Athlete 13, Athlete 14, Athlete 15, Athlete 16, Athlete 17]
